# Supplementary material for: Gou Qi Zi inhibits proliferation and induces apoptosis through the PI3K/AKT1 signaling pathway in non-small cell lung cancer
Source: Front Oncol. 2022 Dec 14;12:1034750. doi: 10.3389/fonc.2022.1034750 (PMC9796997; doi:10.3389/fonc.2022.1034750)
Supplement: Supplementary file 1 [file DataSheet_1.zip]

Archive with 15 entries (14 files):
- original data/FCS original data/
- original data/FCS original data/LB1.fcs
- original data/FCS original data/LB2.fcs
- original data/FCS original data/LB3.fcs
- original data/FCS original data/LB4.fcs
- original data/FCS original data/LB5.fcs
- original data/FCS original data/LB6.fcs
- original data/FCS original data/Vehicle1.fcs
- original data/FCS original data/Vehicle2.fcs
- original data/FCS original data/Vehicle3.fcs
- original data/FCS original data/Vehicle4.fcs
- original data/FCS original data/Vehicle5.fcs
- original data/FCS original data/Vehicle6.fcs
- original data/Original  data in Experimental verification.pdf
- original data/Original data.xlsx
