# Supplementary material for: Gou Qi Zi inhibits proliferation and induces apoptosis through the PI3K/AKT1 signaling pathway in non-small cell lung cancer
Source: Front Oncol. 2022 Dec 14;12:1034750. doi: 10.3389/fonc.2022.1034750 (PMC9796997; doi:10.3389/fonc.2022.1034750)
Supplement: Supplementary file 1 [file DataSheet_1.zip › original data/Original data.xlsx]

## Sheet: GQZ Compounds(TCMSP database)
Mol ID	Molecule Name	MW	AlogP	Hdon	Hacc	OB (%)	Caco-2	BBB	DL	FASA-	HL	Save
MOL010234	delta-Carotene	536.96	12.19	0	0	31.8	2.33	1.42	0.55	0.35	2.62
MOL009681	Obtusifoliol	426.8	8.15	1	1	42.55	1.47	1.25	0.76	0.24	5.91
MOL009678	lanost-8-enol	428.82	8.37	1	1	34.23	1.37	1.12	0.74	0.22	6.41
MOL009677	lanost-8-en-3beta-ol	428.82	8.37	1	1	34.23	1.48	1.25	0.74	0.22	5.48
MOL009665	Physcion-8-O-beta-D-gentiobioside	608.6	-0.91	8	15	43.9	-2.68	-3.52	0.62	0.29	28.46
MOL009664	Physalin A	526.58	0.5	3	10	91.71	-0.78	-1.11	0.27	0.39	13.21
MOL009662	Lantadene A	552.87	7.21	1	5	38.68	0.32	-0.3	0.57	0.3	5.44
MOL009660	methyl (1R,4aS,7R,7aS)-4a,7-dihydroxy-7-methyl-1-[(2S,3R,4S,5S,6R)-3,4,5-trihydroxy-6-(hydroxymethyl)oxan-2-yl]oxy-1,5,6,7a-tetrahydrocyclopenta[d]pyran-4-carboxylate	406.43	-3.18	6	11	39.43	-1.43	-2.06	0.47	0.23	7.64
MOL009656	(E,E)-1-ethyl octadeca-3,13-dienoate	308.56	6.99	0	2	42	1.46	1.11	0.19	0.21	5.47
MOL009653	Cycloeucalenol	426.8	7.59	1	1	39.73	1.42	1.04	0.79	0.23	5.01
MOL009651	Cryptoxanthin monoepoxide	568.96	9.5	1	2	46.95	1.49	-0.03	0.56	0.33	4.4
MOL009650	Atropine	289.41	1.72	1	4	42.16	0.57	0.39	0.19	0.26	5.27
MOL009646	7-O-Methylluteolin-6-C-beta-glucoside_qt	318.3	2.01	4	7	40.77	0.33	-0.47	0.3	0.29	14.1
MOL009644	6-Fluoroindole-7-Dehydrocholesterol	402.7	7.04	1	2	43.73	1.03	0.54	0.72	0.24	5.1
MOL009642	4alpha-methyl-24-ethylcholesta-7,24-dienol	426.8	8.35	1	1	42.3	1.45	1.08	0.78	0.23	5.83
MOL009641	4alpha,24-dimethylcholesta-7,24-dienol	412.77	7.89	1	1	42.65	1.43	0.98	0.75	0.23	5.44
MOL009640	4alpha,14alpha,24-trimethylcholesta-8,24-dienol	426.8	8.29	1	1	38.91	1.4	1.06	0.76	0.24	6.67
MOL009639	Lophenol	400.76	7.7	1	1	38.13	1.36	1.1	0.71	0.2	4.76
MOL009635	4,24-methyllophenol	414.79	7.95	1	1	37.83	1.43	1.1	0.75	0.22	4.9
MOL009634	31-norlanosterol	412.77	7.85	1	1	42.2	1.4	1.03	0.73	0.24	5.27
MOL009633	31-norlanost-9(11)-enol	414.79	7.9	1	1	38.35	1.34	1.03	0.72	0.22	5.37
MOL009631	31-Norcyclolaudenol	440.83	8.04	1	1	38.68	1.35	0.94	0.81	0.25	4.88
MOL009622	Fucosterol	412.77	7.83	1	1	43.78	1.34	1.01	0.76	0.24	5.44
MOL009621	24-methylenelanost-8-enol	440.83	8.43	1	1	42.37	1.44	1.18	0.77	0.25	5.43
MOL009620	24-methyl-31-norlanost-9(11)-enol	428.82	8.15	1	1	38	1.33	0.93	0.75	0.23	5.49
MOL009618	24-ethylcholesta-5,22-dienol	412.77	7.64	1	1	43.83	1.31	0.84	0.76	0.22	5.76
MOL009617	24-ethylcholest-22-enol	414.79	7.89	1	1	37.09	1.33	0.99	0.75	0.21	5.32
MOL009615	24-Methylenecycloartan-3beta,21-diol	456.83	6.7	2	2	37.32	0.95	0.3	0.8	0.23	5.67
MOL009612	(24R)-4alpha-Methyl-24-ethylcholesta-7,25-dien-3beta-ylacetate	482.87	8.79	0	2	46.36	1.39	1	0.84	0.26	8.25
MOL009604	14b-pregnane	288.57	6.54	0	0	34.78	1.8	1.95	0.34	0.2	4.57
MOL008400	glycitein	284.28	2.32	2	5	50.48	0.56	-0.29	0.24	0.3	16.32
MOL008173	daucosterol_qt	414.79	8.08	1	1	36.91	1.33	0.85	0.75	0.23	5.6
MOL007449	24-methylidenelophenol	412.77	7.75	1	1	44.19	1.41	1	0.75	0.24	5.1
MOL006209	cyanin	411.66	7.08	0	1	47.42	1.78	0.99	0.76	0.28	2.72
MOL005438	campesterol	400.76	7.63	1	1	37.58	1.34	0.95	0.71	0.22	4.83
MOL005406	atropine	289.41	1.72	1	4	45.97	0.43	0.01	0.19	0.28	2.75
MOL003578	Cycloartenol	426.8	7.55	1	1	38.69	1.53	1.33	0.78	0	5
MOL001979	LAN	426.8	8.12	1	1	42.12	1.52	1.18	0.75	0.23	5.84
MOL001495	Ethyl linolenate	306.54	6.55	0	2	46.1	1.54	1.12	0.2	0.25	6.2
MOL001494	Mandenol	308.56	6.99	0	2	42	1.46	1.14	0.19	0.25	5.39
MOL001323	Sitosterol alpha1	426.8	8.15	1	1	43.28	1.41	0.97	0.78	0.24	5.64
MOL000953	CLR	386.73	7.38	1	1	37.87	1.43	1.13	0.68	0.2	4.52
MOL000449	Stigmasterol	412.77	7.64	1	1	43.83	1.44	1	0.76	0.22	5.57
MOL000358	beta-sitosterol	414.79	8.08	1	1	36.91	1.32	0.99	0.75	0.23	5.36
MOL000098	quercetin	302.25	1.5	5	7	46.43	0.05	-0.77	0.28	0.38	14.4

## Sheet: GQZ Compounds(TCMID database)
Ingredient Name	Reference
(-)-4'-o-methyl-nyasol	TCM@Taiwan(3858)
(24r)-4alpha-methyl-24-ethylcholesta-7,25-dien-3beta-yl acetate	TCM@Taiwan(3858)
(b)-sitosterol	TCM-ID(277)
(E-p-hydroxy-cinnamic acid	冯美玲,王书芳,张兴贤.枸杞子的化学成分研究[J].中草药,2013,44（3）：265-266.
(Z-p-hydroxy-cinnamic acid	冯美玲,王书芳,张兴贤.枸杞子的化学成分研究[J].中草药,2013,44（3）：265-266.
12-o-nicotinoylisolineolone	TCM@Taiwan(3858)
24-methyl-31-norlanost-9(11)-enol	Book
24-methylcholest-7-en-3belta-ol	TCM@Taiwan(3858)
24-methylcholesta-5,24-dien-3β-ol	Book
24-methylcholesta-7,22-dien-3belta-ol	TCM@Taiwan(3858)
24-methylene cholesterol	Book
24-methylene cycloartan-3beta,21-diol	TCM@Taiwan(3858)
24-methylene cycloartan-3β-ol	Book
24-methylene cycloartanol ferulate	TCM@Taiwan(3858)
24-methylene lanost-8-enol	Book
24-methylenelophenol	TCM@Taiwan(3858)
24-methyllophenol	Book
29-norcycloartan-3β-ol	Book
29-norlanost-8-enol	Book
29-norlanost-9(11)-enol	Book
3-hydroxy-β-ionone	Book
31-norcyclolaudenol	TCM@Taiwan(3858)
4-hydroxy-acetophenone	冯美玲,王书芳,张兴贤.枸杞子的化学成分研究[J].中草药,2013,44（3）：265-266.
4-[formy 1-5-(hydroxymethyl)-1H-pyrrol-l-yl] butanoic acid	冯美玲,王书芳,张兴贤.枸杞子的化学成分研究[J].中草药,2013,44（3）：265-266.
4-[formyl-5-(methoxymethyl)-1H-pyrrol-l-y1] butanoic acid	冯美玲,王书芳,张兴贤.枸杞子的化学成分研究[J].中草药,2013,44（3）：265-266.
4α,14α,24-trimethylcholesta-8,24-dienol	Book
4α-methyl-24-ethylcholesta-7,24-dienol	Book
4α-methyl-cholest-8-en-3β-ol	Book
7-o-methyl luteolin-6-c-beta-glucoside	TCM@Taiwan(3858)
ascorbic acid	TCM@Taiwan(3858) HIT(C0396)
ascorbicacid	Book
atropine	Book TCM@Taiwan(3858)
beta-amyrin	TCM@Taiwan(3858)
beta-carotene	HIT(C0003)
betaine	TCM-ID(277) TCM@Taiwan(3858)
caffeic acid	冯美玲,王书芳,张兴贤.枸杞子的化学成分研究[J].中草药,2013,44（3）：265-266.
campesterol	Book
campesteryl ferulate	TCM@Taiwan(3858)
carotene	TCM-ID(277)
cholesterol	Book
cholesteryl ferulate	TCM@Taiwan(3858)
cinnamic alcohol	TCM@Taiwan(3858)
cinnamicacid	Book
cis-9,cis-12-linoleicacid	Book
citrostadienol	Book
citrulline	TCM@Taiwan(3858)
cryptoxanthin monoepoxide	TCM@Taiwan(3858)
cycloartanol	Book
cycloartanol acetate	TCM@Taiwan(3858)
cycloeucalenol	Book
cyclofoetoside b	TCM@Taiwan(3858)
delta-carotene	TCM@Taiwan(3858)
dihydroisoferulic acid	冯美玲,王书芳,张兴贤.枸杞子的化学成分研究[J].中草药,2013,44（3）：265-266.
esculetin	冯美玲,王书芳,张兴贤.枸杞子的化学成分研究[J].中草药,2013,44（3）：265-266.
gamma-aminobutyric acid	TCM@Taiwan(3858)
gamma-sitosterol	TCM@Taiwan(3858)
glycine	Book
glycitein	TCM@Taiwan(3858)
hyoscyamine	Book
hypaconitine	TCM@Taiwan(3858)
ipolamiide	TCM@Taiwan(3858)
isoscopoletin	冯美玲,王书芳,张兴贤.枸杞子的化学成分研究[J].中草药,2013,44（3）：265-266.
lanosterol	Book
lantadene a	TCM@Taiwan(3858)
lupeol	Book
lupeol acetate	TCM@Taiwan(3858)
nicotinic acid	TCM-ID(277) HIT(C0426)
nicotinicacid	Book
obtusifoliol	Book
physalien	Book
physalin a	TCM@Taiwan(3858)
physcion-8-o-beta-d-gentiobioside	TCM@Taiwan(3858)
protocatechuic acid	冯美玲,王书芳,张兴贤.枸杞子的化学成分研究[J].中草药,2013,44（3）：265-266.
riboflavine	Book
safranal	Book
safrole	TCM@Taiwan(3858)
scopoletin	Book
	冯美玲,王书芳,张兴贤.枸杞子的化学成分研究[J].中草药,2013,44（3）：265-266.
scopoletin	Book
	冯美玲,王书芳,张兴贤.枸杞子的化学成分研究[J].中草药,2013,44（3）：265-266.
scopolin	TCM@Taiwan(3858)
stigmasterol	Book
stigmasterol-beta-d-glucoside	TCM@Taiwan(3858)
taurine	Book
taurochenideixycholic acid	TCM@Taiwan(3858)
tr-saponin a	TCM@Taiwan(3858)
trans-9-trans-12-linoleic acid	TCM@Taiwan(3858)
trans-cinnamic acid	HIT(C0038)
	冯美玲,王书芳,张兴贤.枸杞子的化学成分研究[J].中草药,2013,44（3）：265-266.
trans-cinnamic acid	HIT(C0038)
	冯美玲,王书芳,张兴贤.枸杞子的化学成分研究[J].中草药,2013,44（3）：265-266.
tryptophan	Book
vitamin b1	Book TCM-ID(277)
vitamin b12	TCM@Taiwan(3858)
vitamin b2	TCM-ID(277)
vitamin b5	TCM@Taiwan(3858)
vitamin c	TCM-ID(277) HIT(C0397)
zeaxanthin	Book
zederone	TCM@Taiwan(3858)
β-amyrin	Book
β-carotene	Book
β-cryptoxanthin	Book
β-ionone	Book
β-sitosterol	Book
βetaine	Book
γ-aminobutyricacid	Book

## Sheet: GQZ Compounds Targets (TCMSP)
Mol ID	Molecule name	Target name	Source	status
MOL001323	Sitosterol alpha1	Progesterone receptor	DrugBank
MOL001323	Sitosterol alpha1	Prostaglandin G/H synthase 2	DrugBank
MOL001323	Sitosterol alpha1	Gamma-aminobutyric acid receptor subunit alpha-1	DrugBank
MOL001323	Sitosterol alpha1	Alcohol dehydrogenase 1C	DrugBank
MOL001323	Sitosterol alpha1	Cytochrome P450-cam	DrugBank
MOL001323	Sitosterol alpha1	Mineralocorticoid receptor	DrugBank
MOL001494	Mandenol	Prostaglandin G/H synthase 1	DrugBank
MOL001494	Mandenol	Prostaglandin G/H synthase 2	DrugBank
MOL001494	Mandenol	Nuclear receptor coactivator 2	DrugBank
MOL001495	Ethyl linolenate	Prostaglandin G/H synthase 1	DrugBank
MOL001495	Ethyl linolenate	Nuclear receptor coactivator 2	DrugBank
MOL001979	LAN	Progesterone receptor	DrugBank
MOL001979	LAN	Mineralocorticoid receptor	DrugBank
MOL001979	LAN	Nuclear receptor coactivator 2	DrugBank
MOL000449	Stigmasterol	Progesterone receptor	DrugBank
MOL000449	Stigmasterol	Mineralocorticoid receptor	DrugBank
MOL000449	Stigmasterol	Nuclear receptor coactivator 2	DrugBank
MOL000449	Stigmasterol	Alcohol dehydrogenase 1C	DrugBank
MOL000449	Stigmasterol	Ig gamma-1 chain C region	DrugBank
MOL000449	Stigmasterol	Retinoic acid receptor RXR-alpha	DrugBank
MOL000449	Stigmasterol	Nuclear receptor coactivator 1	DrugBank
MOL000449	Stigmasterol	Prostaglandin G/H synthase 1	DrugBank
MOL000449	Stigmasterol	Prostaglandin G/H synthase 2	DrugBank
MOL000449	Stigmasterol	Alpha-2A adrenergic receptor	DrugBank
MOL000449	Stigmasterol	Sodium-dependent noradrenaline transporter	DrugBank
MOL000449	Stigmasterol	Sodium-dependent dopamine transporter	DrugBank
MOL000449	Stigmasterol	Beta-2 adrenergic receptor	DrugBank
MOL000449	Stigmasterol	Aldose reductase	DrugBank
MOL000449	Stigmasterol	Urokinase-type plasminogen activator	DrugBank
MOL000449	Stigmasterol	Leukotriene A-4 hydrolase	DrugBank
MOL000449	Stigmasterol	Amine oxidase [flavin-containing] B	DrugBank
MOL000449	Stigmasterol	Amine oxidase [flavin-containing] A	DrugBank
MOL000449	Stigmasterol	mRNA of PKA Catalytic Subunit C-alpha	DrugBank
MOL000449	Stigmasterol	Chymotrypsinogen B	DrugBank
MOL000449	Stigmasterol	Muscarinic acetylcholine receptor M3	DrugBank
MOL000449	Stigmasterol	Muscarinic acetylcholine receptor M1	DrugBank
MOL000449	Stigmasterol	Beta-1 adrenergic receptor	DrugBank
MOL000449	Stigmasterol	Sodium channel protein type 5 subunit alpha	DrugBank
MOL000449	Stigmasterol	5-hydroxytryptamine 2A receptor	DrugBank
MOL000449	Stigmasterol	Alpha-1A adrenergic receptor	DrugBank
MOL000449	Stigmasterol	Gamma-aminobutyric-acid receptor alpha-3 subunit	DrugBank
MOL000449	Stigmasterol	Muscarinic acetylcholine receptor M2	DrugBank
MOL000449	Stigmasterol	Alpha-1B adrenergic receptor	DrugBank
MOL000449	Stigmasterol	Gamma-aminobutyric acid receptor subunit alpha-1	DrugBank
MOL000449	Stigmasterol	Neuronal acetylcholine receptor protein, alpha-7 chain	DrugBank
MOL000358	beta-sitosterol	Progesterone receptor	DrugBank
MOL000358	beta-sitosterol	Nuclear receptor coactivator 2	DrugBank
MOL000358	beta-sitosterol	Prostaglandin G/H synthase 1	DrugBank
MOL000358	beta-sitosterol	Prostaglandin G/H synthase 2	DrugBank
MOL000358	beta-sitosterol	Heat shock protein HSP 90	DrugBank
MOL000358	beta-sitosterol	Phosphatidylinositol-4,5-bisphosphate 3-kinase catalytic subunit, gamma isoform	DrugBank
MOL000358	beta-sitosterol	Potassium voltage-gated channel subfamily H member 2	DrugBank
MOL000358	beta-sitosterol	mRNA of PKA Catalytic Subunit C-alpha	DrugBank
MOL000358	beta-sitosterol	Dopamine D1 receptor	DrugBank
MOL000358	beta-sitosterol	Muscarinic acetylcholine receptor M3	DrugBank
MOL000358	beta-sitosterol	Muscarinic acetylcholine receptor M1	DrugBank
MOL000358	beta-sitosterol	Sodium channel protein type 5 subunit alpha	DrugBank
MOL000358	beta-sitosterol	Gamma-aminobutyric-acid receptor alpha-2 subunit	DrugBank
MOL000358	beta-sitosterol	Muscarinic acetylcholine receptor M4	DrugBank
MOL000358	beta-sitosterol	CGMP-inhibited 3',5'-cyclic phosphodiesterase A	DrugBank
MOL000358	beta-sitosterol	5-hydroxytryptamine 2A receptor	DrugBank
MOL000358	beta-sitosterol	Gamma-aminobutyric-acid receptor alpha-5 subunit	DrugBank
MOL000358	beta-sitosterol	Alpha-1A adrenergic receptor	DrugBank
MOL000358	beta-sitosterol	Gamma-aminobutyric-acid receptor alpha-3 subunit	DrugBank
MOL000358	beta-sitosterol	Muscarinic acetylcholine receptor M2	DrugBank
MOL000358	beta-sitosterol	Alpha-1B adrenergic receptor	DrugBank
MOL000358	beta-sitosterol	Beta-2 adrenergic receptor	DrugBank
MOL000358	beta-sitosterol	Neuronal acetylcholine receptor subunit alpha-2	DrugBank
MOL000358	beta-sitosterol	Sodium-dependent serotonin transporter	DrugBank
MOL000358	beta-sitosterol	Mu-type opioid receptor	DrugBank
MOL000358	beta-sitosterol	Gamma-aminobutyric acid receptor subunit alpha-1	DrugBank
MOL000358	beta-sitosterol	Neuronal acetylcholine receptor protein, alpha-7 chain	DrugBank
MOL000358	beta-sitosterol	Cytochrome P450-cam	DrugBank
MOL000358	beta-sitosterol	Apoptosis regulator Bcl-2	DrugBank	validated
MOL000358	beta-sitosterol	Apoptosis regulator BAX	N/A	validated
MOL000358	beta-sitosterol	Caspase-9	N/A	validated
MOL000358	beta-sitosterol	Transcription factor AP-1	DrugBank	validated
MOL000358	beta-sitosterol	Caspase-3	N/A	validated
MOL000358	beta-sitosterol	Caspase-8	N/A	validated
MOL000358	beta-sitosterol	Protein kinase C alpha type	N/A	validated
MOL000358	beta-sitosterol	Transforming growth factor beta-1	N/A	validated
MOL000358	beta-sitosterol	Serum paraoxonase/arylesterase 1	DrugBank	validated
MOL000358	beta-sitosterol	Microtubule-associated protein 2	DrugBank	validated
MOL009650	Atropine	Dopamine D1 receptor	DrugBank
MOL009650	Atropine	Muscarinic acetylcholine receptor M3	DrugBank
MOL009650	Atropine	Muscarinic acetylcholine receptor M1	DrugBank
MOL009650	Atropine	D(1B) dopamine receptor	DrugBank
MOL009650	Atropine	Beta-1 adrenergic receptor	DrugBank
MOL009650	Atropine	Sodium channel protein type 5 subunit alpha	DrugBank
MOL009650	Atropine	Muscarinic acetylcholine receptor M5	DrugBank
MOL009650	Atropine	Alpha-2A adrenergic receptor	DrugBank
MOL009650	Atropine	5-hydroxytryptamine 1A receptor	DrugBank
MOL009650	Atropine	Alpha-2C adrenergic receptor	DrugBank
MOL009650	Atropine	Muscarinic acetylcholine receptor M4	DrugBank
MOL009650	Atropine	Delta-type opioid receptor	DrugBank
MOL009650	Atropine	Histamine H1 receptor	DrugBank
MOL009650	Atropine	5-hydroxytryptamine 2A receptor	DrugBank
MOL009650	Atropine	Sodium-dependent noradrenaline transporter	DrugBank
MOL009650	Atropine	Alpha-1A adrenergic receptor	DrugBank
MOL009650	Atropine	5-hydroxytryptamine 2C receptor	DrugBank
MOL009650	Atropine	Muscarinic acetylcholine receptor M2	DrugBank
MOL009650	Atropine	Alpha-2B adrenergic receptor	DrugBank
MOL009650	Atropine	Alpha-1B adrenergic receptor	DrugBank
MOL009650	Atropine	Sodium-dependent dopamine transporter	DrugBank
MOL009650	Atropine	Beta-2 adrenergic receptor	DrugBank
MOL009650	Atropine	Sodium-dependent serotonin transporter	DrugBank
MOL009650	Atropine	D(2) dopamine receptor	DrugBank
MOL009650	Atropine	Mu-type opioid receptor	DrugBank
MOL009650	Atropine	Gamma-aminobutyric acid receptor subunit alpha-1	DrugBank
MOL009650	Atropine	5-hydroxytryptamine 1B receptor	DrugBank
MOL005438	campesterol	Progesterone receptor	DrugBank
MOL006209	cyanin	Prostaglandin G/H synthase 2	DrugBank
MOL006209	cyanin	Heat shock protein HSP 90	DrugBank
MOL007449	24-methylidenelophenol	Progesterone receptor	DrugBank
MOL007449	24-methylidenelophenol	Nuclear receptor coactivator 2	DrugBank
MOL007449	24-methylidenelophenol	Mineralocorticoid receptor	DrugBank
MOL008173	daucosterol_qt	Progesterone receptor	DrugBank
MOL008173	daucosterol_qt	Nuclear receptor coactivator 2	DrugBank
MOL008400	glycitein	Prostaglandin G/H synthase 1	DrugBank
MOL008400	glycitein	Estrogen receptor	DrugBank
MOL008400	glycitein	Androgen receptor	DrugBank
MOL008400	glycitein	Peroxisome proliferator activated receptor gamma	DrugBank
MOL008400	glycitein	Prostaglandin G/H synthase 2	DrugBank
MOL008400	glycitein	Retinoic acid receptor RXR-alpha	DrugBank
MOL008400	glycitein	CGMP-inhibited 3',5'-cyclic phosphodiesterase A	DrugBank
MOL008400	glycitein	Estrogen receptor beta	DrugBank
MOL008400	glycitein	Mitogen-activated protein kinase 14	DrugBank
MOL008400	glycitein	Glycogen synthase kinase-3 beta	DrugBank
MOL008400	glycitein	Heat shock protein HSP 90	DrugBank
MOL008400	glycitein	Cell division protein kinase 2	DrugBank
MOL008400	glycitein	Serine/threonine-protein kinase Chk1	DrugBank
MOL008400	glycitein	Trypsin-1	DrugBank
MOL008400	glycitein	Proto-oncogene serine/threonine-protein kinase Pim-1	DrugBank
MOL008400	glycitein	Cyclin-A2	DrugBank
MOL008400	glycitein	Calmodulin	DrugBank
MOL008400	glycitein	mRNA of PKA Catalytic Subunit C-alpha	DrugBank
MOL008400	glycitein	Nuclear receptor coactivator 1	DrugBank
MOL008400	glycitein	Nitric oxide synthase, inducible	DrugBank	validated
MOL008400	glycitein	Amyloid beta A4 protein	DrugBank	validated
MOL008400	glycitein	Collagenase 3	DrugBank	validated
MOL008400	glycitein	Neutrophil collagenase	DrugBank	validated
MOL000953	CLR	Progesterone receptor	DrugBank
MOL000953	CLR	Mineralocorticoid receptor	DrugBank
MOL000953	CLR	Cytochrome P450-cam	DrugBank
MOL000953	CLR	Nuclear receptor coactivator 2	DrugBank
MOL009604	14b-pregnane	Prostaglandin G/H synthase 2	DrugBank
MOL009604	14b-pregnane	Progesterone receptor	DrugBank
MOL009604	14b-pregnane	Nuclear receptor coactivator 2	DrugBank
MOL009617	24-ethylcholest-22-enol	Progesterone receptor	DrugBank
MOL009618	24-ethylcholesta-5,22-dienol	Progesterone receptor	DrugBank
MOL009618	24-ethylcholesta-5,22-dienol	Mineralocorticoid receptor	DrugBank
MOL009620	24-methyl-31-norlanost-9(11)-enol	Progesterone receptor	DrugBank
MOL009621	24-methylenelanost-8-enol	Progesterone receptor	DrugBank
MOL009622	Fucosterol	Progesterone receptor	DrugBank
MOL009622	Fucosterol	Mineralocorticoid receptor	DrugBank
MOL009622	Fucosterol	Nuclear receptor coactivator 2	DrugBank
MOL009633	31-norlanost-9(11)-enol	Progesterone receptor	DrugBank
MOL009634	31-norlanosterol	Progesterone receptor	DrugBank
MOL009634	31-norlanosterol	Mineralocorticoid receptor	DrugBank
MOL009634	31-norlanosterol	Nuclear receptor coactivator 2	DrugBank
MOL009635	4,24-methyllophenol	Progesterone receptor	DrugBank
MOL009639	Lophenol	Progesterone receptor	DrugBank
MOL009640	4alpha,14alpha,24-trimethylcholesta-8,24-dienol	Progesterone receptor	DrugBank
MOL009641	4alpha,24-dimethylcholesta-7,24-dienol	Progesterone receptor	DrugBank
MOL009641	4alpha,24-dimethylcholesta-7,24-dienol	Mineralocorticoid receptor	DrugBank
MOL009641	4alpha,24-dimethylcholesta-7,24-dienol	Nuclear receptor coactivator 2	DrugBank
MOL009642	4alpha-methyl-24-ethylcholesta-7,24-dienol	Progesterone receptor	DrugBank
MOL009644	6-Fluoroindole-7-Dehydrocholesterol	Progesterone receptor	DrugBank
MOL009644	6-Fluoroindole-7-Dehydrocholesterol	Mineralocorticoid receptor	DrugBank
MOL009644	6-Fluoroindole-7-Dehydrocholesterol	Glucocorticoid receptor	DrugBank
MOL009646	7-O-Methylluteolin-6-C-beta-glucoside_qt	Prostaglandin G/H synthase 2	DrugBank
MOL009646	7-O-Methylluteolin-6-C-beta-glucoside_qt	DNA topoisomerase II	DrugBank
MOL009646	7-O-Methylluteolin-6-C-beta-glucoside_qt	Heat shock protein HSP 90	DrugBank
MOL009646	7-O-Methylluteolin-6-C-beta-glucoside_qt	Nuclear receptor coactivator 2	DrugBank
MOL009646	7-O-Methylluteolin-6-C-beta-glucoside_qt	Calmodulin	DrugBank
MOL009665	Physcion-8-O-beta-D-gentiobioside	DNA topoisomerase II	DrugBank
MOL009677	lanost-8-en-3beta-ol	Progesterone receptor	DrugBank
MOL009677	lanost-8-en-3beta-ol	Mineralocorticoid receptor	DrugBank
MOL009678	lanost-8-enol	Progesterone receptor	DrugBank
MOL009678	lanost-8-enol	Mineralocorticoid receptor	DrugBank
MOL009681	Obtusifoliol	Progesterone receptor	DrugBank
MOL009681	Obtusifoliol	Mineralocorticoid receptor	DrugBank
MOL009681	Obtusifoliol	Nuclear receptor coactivator 2	DrugBank
MOL000098	quercetin	Prostaglandin G/H synthase 1	DrugBank	validated
MOL000098	quercetin	Androgen receptor	DrugBank	validated
MOL000098	quercetin	Peroxisome proliferator activated receptor gamma	DrugBank
MOL000098	quercetin	Prostaglandin G/H synthase 2	DrugBank	validated
MOL000098	quercetin	Heat shock protein HSP 90	DrugBank
MOL000098	quercetin	Phosphatidylinositol-4,5-bisphosphate 3-kinase catalytic subunit, gamma isoform	DrugBank
MOL000098	quercetin	Nuclear receptor coactivator 2	DrugBank
MOL000098	quercetin	Dipeptidyl peptidase IV	DrugBank
MOL000098	quercetin	Aldose reductase	DrugBank
MOL000098	quercetin	Trypsin-1	DrugBank
MOL000098	quercetin	DNA topoisomerase II	DrugBank
MOL000098	quercetin	Thrombin	DrugBank
MOL000098	quercetin	Potassium voltage-gated channel subfamily H member 2	DrugBank
MOL000098	quercetin	Sodium channel protein type 5 subunit alpha	DrugBank
MOL000098	quercetin	Coagulation factor Xa	DrugBank
MOL000098	quercetin	Beta-2 adrenergic receptor	DrugBank
MOL000098	quercetin	Stromelysin-1	DrugBank
MOL000098	quercetin	mRNA of PKA Catalytic Subunit C-alpha	DrugBank
MOL000098	quercetin	Coagulation factor VII	DrugBank
MOL000098	quercetin	Nitric-oxide synthase, endothelial	DrugBank
MOL000098	quercetin	Retinoic acid receptor RXR-alpha	DrugBank
MOL000098	quercetin	Acetylcholinesterase	DrugBank
MOL000098	quercetin	Gamma-aminobutyric acid receptor subunit alpha-1	DrugBank
MOL000098	quercetin	Amine oxidase [flavin-containing] B	DrugBank
MOL000098	quercetin	Transcription factor p65	N/A	validated
MOL000098	quercetin	Epidermal growth factor receptor	DrugBank	validated
MOL000098	quercetin	RAC-alpha serine/threonine-protein kinase	N/A	validated
MOL000098	quercetin	Vascular endothelial growth factor A	DrugBank	validated
MOL000098	quercetin	G1/S-specific cyclin-D1	N/A	validated
MOL000098	quercetin	Apoptosis regulator Bcl-2	DrugBank	validated
MOL000098	quercetin	Bcl-2-like protein 1	N/A	validated
MOL000098	quercetin	Proto-oncogene c-Fos	N/A	validated
MOL000098	quercetin	Cyclin-dependent kinase inhibitor 1	N/A	validated
MOL000098	quercetin	Eukaryotic translation initiation factor 6	N/A	validated
MOL000098	quercetin	Apoptosis regulator BAX	N/A	validated
MOL000098	quercetin	Caspase-9	N/A	validated
MOL000098	quercetin	Urokinase-type plasminogen activator	DrugBank	validated
MOL000098	quercetin	72 kDa type IV collagenase	DrugBank	validated
MOL000098	quercetin	Matrix metalloproteinase-9	N/A	validated
MOL000098	quercetin	Mitogen-activated protein kinase 1	DrugBank	validated
MOL000098	quercetin	Interleukin-10	N/A	validated
MOL000098	quercetin	Pro-epidermal growth factor	DrugBank	validated
MOL000098	quercetin	Retinoblastoma-associated protein	DrugBank	validated
MOL000098	quercetin	Tumor necrosis factor	DrugBank	validated
MOL000098	quercetin	Transcription factor AP-1	DrugBank	validate
MOL000098	quercetin	Interleukin-6	DrugBank	validated
MOL000098	quercetin	Cyclin-dependent kinase inhibitor 2A, isoforms 1/2/3	N/A	validated
MOL000098	quercetin	Activator of 90 kDa heat shock protein ATPase homolog 1	N/A	validated
MOL000098	quercetin	Caspase-3	N/A	validated
MOL000098	quercetin	Cellular tumor antigen p53	DrugBank	validated
MOL000098	quercetin	ETS domain-containing protein Elk-1	N/A	validated
MOL000098	quercetin	NF-kappa-B inhibitor alpha	N/A	validated
MOL000098	quercetin	NADPH--cytochrome P450 reductase	DrugBank	validated
MOL000098	quercetin	Ornithine decarboxylase	DrugBank	validated
MOL000098	quercetin	Xanthine dehydrogenase/oxidase	DrugBank	validated
MOL000098	quercetin	Caspase-8	N/A	validated
MOL000098	quercetin	DNA topoisomerase 1	DrugBank	validated
MOL000098	quercetin	RAF proto-oncogene serine/threonine-protein kinase	N/A	validated
MOL000098	quercetin	Superoxide dismutase [Cu-Zn]	DrugBank	validated
MOL000098	quercetin	Protein kinase C alpha type	N/A	validate
MOL000098	quercetin	Interstitial collagenase	DrugBank	validated
MOL000098	quercetin	Hypoxia-inducible factor 1-alpha	N/A	validated
MOL000098	quercetin	Signal transducer and activator of transcription 1-alpha/beta	N/A	validated
MOL000098	quercetin	Protein CBFA2T1	N/A	validated
MOL000098	quercetin	Probable E3 ubiquitin-protein ligase HERC5	N/A	validated
MOL000098	quercetin	Cell division control protein 2 homolog	DrugBank	validated
MOL000098	quercetin	78 kDa glucose-regulated protein	DrugBank	validated
MOL000098	quercetin	Receptor tyrosine-protein kinase erbB-2	N/A	validated
MOL000098	quercetin	Peroxisome proliferator-activated receptor gamma	N/A	validated
MOL000098	quercetin	Acetyl-CoA carboxylase 1	DrugBank	validated
MOL000098	quercetin	Heme oxygenase 1	DrugBank	validated
MOL000098	quercetin	Cytochrome P450 3A4	DrugBank	validated
MOL000098	quercetin	Cytochrome P450 1A2	DrugBank	validated
MOL000098	quercetin	Caveolin-1	N/A	validated
MOL000098	quercetin	Myc proto-oncogene protein	N/A	validated
MOL000098	quercetin	Tissue factor	DrugBank	validated
MOL000098	quercetin	Gap junction alpha-1 protein	DrugBank	validated
MOL000098	quercetin	Cytochrome P450 1A1	N/A	validated
MOL000098	quercetin	Intercellular adhesion molecule 1	N/A	validated
MOL000098	quercetin	Interleukin-1 beta	DrugBank	validated
MOL000098	quercetin	C-C motif chemokine 2	DrugBank	validated
MOL000098	quercetin	E-selectin	DrugBank	validated
MOL000098	quercetin	Vascular cell adhesion protein 1	DrugBank	validated
MOL000098	quercetin	Prostaglandin E2 receptor EP3 subtype	DrugBank	validated
MOL000098	quercetin	Interleukin-8	N/A	validated
MOL000098	quercetin	Protein kinase C beta type	N/A	validated
MOL000098	quercetin	Baculoviral IAP repeat-containing protein 5	N/A	validated
MOL000098	quercetin	Dual oxidase 2	N/A	validated
MOL000098	quercetin	Nitric oxide synthase, endothelial	N/A	validated
MOL000098	quercetin	Heat shock protein beta-1	N/A	validated
MOL000098	quercetin	Transforming growth factor beta-1	N/A	validated
MOL000098	quercetin	Estrogen sulfotransferase	DrugBank	validated
MOL000098	quercetin	Maltase-glucoamylase, intestinal	DrugBank	validated
MOL000098	quercetin	Interleukin-2	DrugBank	validated
MOL000098	quercetin	Nuclear receptor subfamily 1 group I member 2	N/A	validated
MOL000098	quercetin	Cytochrome P450 1B1	N/A	validated
MOL000098	quercetin	G2/mitotic-specific cyclin-B1	N/A	validated
MOL000098	quercetin	Tissue-type plasminogen activator	DrugBank	validated
MOL000098	quercetin	Thrombomodulin	DrugBank	validated
MOL000098	quercetin	Plasminogen activator inhibitor 1	N/A	validated
MOL000098	quercetin	Collagen alpha-1(I) chain	DrugBank	validated
MOL000098	quercetin	Interferon gamma	DrugBank	validated
MOL000098	quercetin	Arachidonate 5-lipoxygenase	DrugBank	validated
MOL000098	quercetin	Phosphatidylinositol-3,4,5-trisphosphate 3-phosphatase and dual-specificity protein phosphatase PTEN	N/A	validated
MOL000098	quercetin	Interleukin-1 alpha	N/A	validated
MOL000098	quercetin	Myeloperoxidase	DrugBank	validated
MOL000098	quercetin	DNA topoisomerase 2-alpha	N/A	validated
MOL000098	quercetin	Neutrophil cytosol factor 1	N/A	validated
MOL000098	quercetin	ATP-binding cassette sub-family G member 2	N/A	validated
MOL000098	quercetin	Hyaluronan synthase 2	N/A	validated
MOL000098	quercetin	Glutathione S-transferase P	DrugBank	validated
MOL000098	quercetin	Nuclear factor erythroid 2-related factor 2	N/A	validated
MOL000098	quercetin	NAD(P)H dehydrogenase [quinone] 1	DrugBank	validated
MOL000098	quercetin	Poly [ADP-ribose] polymerase 1	N/A	validated
MOL000098	quercetin	Aryl hydrocarbon receptor	DrugBank	validated
MOL000098	quercetin	26S proteasome non-ATPase regulatory subunit 3	N/A	validated
MOL000098	quercetin	Solute carrier family 2, facilitated glucose transporter member 4	N/A	validated
MOL000098	quercetin	Collagen alpha-1(III) chain	DrugBank	validated
MOL000098	quercetin	DNA gyrase subunit B	DrugBank	validated
MOL000098	quercetin	C-X-C motif chemokine 11	N/A	validated
MOL000098	quercetin	C-X-C motif chemokine 2	N/A	validated
MOL000098	quercetin	DDB1- and CUL4-associated factor 5	N/A	validated
MOL000098	quercetin	Nuclear receptor subfamily 1 group I member 3	N/A	validated
MOL000098	quercetin	Serine/threonine-protein kinase Chk2	N/A	validated
MOL000098	quercetin	Insulin receptor	DrugBank	validated
MOL000098	quercetin	Claudin-4	N/A	validated
MOL000098	quercetin	Peroxisome proliferator-activated receptor alpha	N/A	validated
MOL000098	quercetin	Peroxisome proliferator-activated receptor delta	N/A	validated
MOL000098	quercetin	Heat shock factor protein 1	N/A	validated
MOL000098	quercetin	C-reactive protein	N/A	validated
MOL000098	quercetin	C-X-C motif chemokine 10	N/A	validated
MOL000098	quercetin	Inhibitor of nuclear factor kappa-B kinase subunit alpha	N/A	validated
MOL000098	quercetin	Osteopontin	N/A	validated
MOL000098	quercetin	Runt-related transcription factor 2	N/A	validated
MOL000098	quercetin	Ras association domain-containing protein 1	N/A	validated
MOL000098	quercetin	Transcription factor E2F1	N/A	validated
MOL000098	quercetin	Transcription factor E2F2	N/A	validated
MOL000098	quercetin	Prostatic acid phosphatase	DrugBank	validated
MOL000098	quercetin	Cathepsin D	DrugBank	validated
MOL000098	quercetin	Insulin-like growth factor-binding protein 3	N/A	validated
MOL000098	quercetin	Insulin-like growth factor II	N/A	validated
MOL000098	quercetin	CD40 ligand	N/A	validated
MOL000098	quercetin	Interferon regulatory factor 1	N/A	validated
MOL000098	quercetin	Receptor tyrosine-protein kinase erbB-3	N/A	validated
MOL000098	quercetin	Serum paraoxonase/arylesterase 1	DrugBank	validated
MOL000098	quercetin	Type I iodothyronine deiodinase	N/A	validated
MOL000098	quercetin	Procollagen C-endopeptidase enhancer 1	N/A	validated
MOL000098	quercetin	Puromycin-sensitive aminopeptidase	N/A	validated
MOL000098	quercetin	Hexokinase-2	N/A	validated
MOL000098	quercetin	Homeobox protein Nkx-3.1	N/A	validated
MOL000098	quercetin	Ras GTPase-activating protein 1	N/A	validated
MOL000098	quercetin	Peroxidase C1A	N/A	validated
MOL000098	quercetin	Glutathione S-transferase Mu 1	DrugBank	validated
MOL000098	quercetin	Glutathione S-transferase Mu 2	DrugBank	validated

## Sheet: NSCLC Targets (DrugBank)
DRUG	DRUG NAME	TARGET	TYPE
DB11963	Dacomitinib	Cytochrome P450 2D6	enzyme
DB11963	Dacomitinib	Serum albumin	carrier
DB11963	Dacomitinib	Cytochrome P450 3A4	enzyme
DB11963	Dacomitinib	Cytochrome P450 2C9	enzyme
DB11963	Dacomitinib	UDP-glucuronosyltransferase 1-1	enzyme
DB11963	Dacomitinib	P-glycoprotein 1	transporter
DB11963	Dacomitinib	ATP-binding cassette sub-family G member 2	transporter
DB11963	Dacomitinib	Solute carrier family 22 member 1	transporter
DB11963	Dacomitinib	Epidermal growth factor receptor	target
DB00445	Epirubicin	DNA topoisomerase 2-alpha	target
DB00445	Epirubicin	DNA	target
DB00445	Epirubicin	Multidrug resistance-associated protein 1	transporter
DB00445	Epirubicin	UDP-glucuronosyltransferase 2B7	enzyme
DB00445	Epirubicin	Cytosolic phospholipase A2	enzyme
DB00773	Etoposide	DNA topoisomerase 2-alpha	target
DB00773	Etoposide	Cytochrome P450 3A4	enzyme
DB00773	Etoposide	Canalicular multispecific organic anion transporter 2	transporter
DB00773	Etoposide	Multidrug resistance-associated protein 6	transporter
DB00773	Etoposide	P-glycoprotein 1	transporter
DB00773	Etoposide	Multidrug resistance-associated protein 1	transporter
DB00773	Etoposide	Multidrug resistance-associated protein 7	transporter
DB00773	Etoposide	Canalicular multispecific organic anion transporter 1	transporter
DB00773	Etoposide	ATP-binding cassette sub-family G member 2	transporter
DB00773	Etoposide	Cytochrome P450 1A2	enzyme
DB00773	Etoposide	Cytochrome P450 2E1	enzyme
DB00773	Etoposide	Cytochrome P450 3A5	enzyme
DB00773	Etoposide	UDP-glucuronosyltransferase 1-1	enzyme
DB00773	Etoposide	DNA topoisomerase 2-beta	target
DB00773	Etoposide	Glutathione S-transferase theta-1	enzyme
DB00773	Etoposide	Glutathione S-transferase P	enzyme
DB00773	Etoposide	Prostaglandin G/H synthase 2	enzyme
DB00773	Etoposide	Prostaglandin G/H synthase 1	enzyme
DB00762	Irinotecan	DNA topoisomerase I, mitochondrial	target
DB00762	Irinotecan	DNA topoisomerase 1	target
DB00762	Irinotecan	Cytochrome P450 3A4	enzyme
DB00762	Irinotecan	Cytochrome P450 3A5	enzyme
DB00762	Irinotecan	UDP-glucuronosyltransferase 1-1	enzyme
DB00762	Irinotecan	UDP-glucuronosyltransferase 1-9	enzyme
DB00762	Irinotecan	Liver carboxylesterase 1	enzyme
DB00762	Irinotecan	Cytochrome P450 3A7	enzyme
DB00762	Irinotecan	Cytochrome P450 2B6	enzyme
DB00762	Irinotecan	Solute carrier family 22 member 3	transporter
DB00762	Irinotecan	Solute carrier organic anion transporter family member 1B1	transporter
DB00762	Irinotecan	Multidrug resistance-associated protein 1	transporter
DB00762	Irinotecan	ATP-binding cassette sub-family G member 2	transporter
DB00762	Irinotecan	Serum albumin	carrier
DB00762	Irinotecan	Cocaine esterase	enzyme
DB00762	Irinotecan	Cholinesterase	enzyme
DB00762	Irinotecan	P-glycoprotein 1	transporter
DB00762	Irinotecan	Canalicular multispecific organic anion transporter 1	transporter
DB00305	Mitomycin	DNA	target
DB00305	Mitomycin	NADPH--cytochrome P450 reductase	enzyme
DB01229	Paclitaxel	Apoptosis regulator Bcl-2	target
DB01229	Paclitaxel	Tubulin beta-1 chain	target
DB01229	Paclitaxel	Cytochrome P450 2C8	enzyme
DB01229	Paclitaxel	Cytochrome P450 3A4	enzyme
DB01229	Paclitaxel	Cytochrome P450 3A5	enzyme
DB01229	Paclitaxel	Cytochrome P450 3A7	enzyme
DB01229	Paclitaxel	Bile salt export pump	transporter
DB01229	Paclitaxel	P-glycoprotein 1	transporter
DB01229	Paclitaxel	Multidrug resistance-associated protein 1	transporter
DB01229	Paclitaxel	Multidrug resistance-associated protein 7	transporter
DB01229	Paclitaxel	Cytochrome P450 19A1	enzyme
DB01229	Paclitaxel	Cytochrome P450 1B1	enzyme
DB01229	Paclitaxel	Solute carrier organic anion transporter family member 1B3	transporter
DB01229	Paclitaxel	Nuclear receptor subfamily 1 group I member 2	target
DB01229	Paclitaxel	Microtubule-associated protein 4	target
DB01229	Paclitaxel	Microtubule-associated protein 2	target
DB01229	Paclitaxel	Microtubule-associated protein tau	target
DB01229	Paclitaxel	Canalicular multispecific organic anion transporter 1	transporter
DB00570	Vinblastine	Tubulin beta chain	target
DB00570	Vinblastine	Transcription factor AP-1	target
DB00570	Vinblastine	Cytochrome P450 3A4	enzyme
DB00570	Vinblastine	P-glycoprotein 1	transporter
DB00570	Vinblastine	Multidrug resistance-associated protein 1	transporter
DB00570	Vinblastine	Canalicular multispecific organic anion transporter 1	transporter
DB00570	Vinblastine	Multidrug resistance-associated protein 6	transporter
DB00570	Vinblastine	Bile salt export pump	transporter
DB00570	Vinblastine	Tubulin alpha-1A chain	target
DB00570	Vinblastine	Tubulin delta chain	target
DB00570	Vinblastine	Tubulin epsilon chain	target
DB00570	Vinblastine	Tubulin gamma-1 chain	target
DB00570	Vinblastine	Cytochrome P450 2D6	enzyme
DB00570	Vinblastine	Solute carrier organic anion transporter family member 1B1	transporter

## Sheet: NSCLC Targets (DisGeNET)
Disease	Disease_id	Gene	Gene_id	UniProt	Gene_Full_Name	Protein_Class	N_diseases_g	DSI_g	DPI_g	pLI	Score_gda	EL_gda	EI_gda	N_PMIDs	N_SNPs_gda	First_Ref	Last_Ref
Non-small cell lung cancer recurrent	C0278517	EGFR	1956	P00533	epidermal growth factor receptor	Kinase	1394	0.295	0.885	0.36837	0.1		1	25	4	2005	2019
Non-small cell lung cancer recurrent	C0278517	CD274	29126	Q9NZQ7	CD274 molecule	Receptor	1011	0.324	0.923	0.01916	0.03		1	3	0	2018	2019
Non-small cell lung cancer recurrent	C0278517	TP53	7157	P04637	tumor protein p53	Transcription factor	2494	0.236	0.962	0.53235	0.02		1	2	0	1999	2019
Non-small cell lung cancer recurrent	C0278517	KRAS	3845	P01116	KRAS proto-oncogene, GTPase	Enzyme modulator	1213	0.32	0.923	0.00078803	0.02		1	2	0	2009	2016
Non-small cell lung cancer recurrent	C0278517	CEACAM5	1048	P06731	CEA cell adhesion molecule 5		428	0.42	0.846	4.1625e-10	0.01		1	1	0	2009	2009
Non-small cell lung cancer recurrent	C0278517	ROS1	6098	P08922	ROS proto-oncogene 1, receptor tyrosine kinase	Kinase	356	0.439	0.885	1.6184e-72	0.01		1	1	0	2013	2013
Non-small cell lung cancer recurrent	C0278517	NKTR	4820	P30414	natural killer cell triggering receptor		17	0.76	0.346	0.94032	0.01		1	1	0	2018	2018
Non-small cell lung cancer recurrent	C0278517	KRT19	3880	P08727	keratin 19		270	0.46	0.731	0.0043426	0.01		1	1	0	2009	2009
Non-small cell lung cancer recurrent	C0278517	TNC	3371	P24821	tenascin C		369	0.433	0.846	1.2592e-07	0.01		1	1	0	2005	2005
Non-small cell lung cancer recurrent	C0278517	ERBB2	2064	P04626	erb-b2 receptor tyrosine kinase 2	Kinase	995	0.328	0.923	0.0059892	0.01		1	1	0	2009	2009
Non-small cell lung cancer recurrent	C0278517	ENO2	2026	P09104	enolase 2	Enzyme	239	0.475	0.846	0.38396	0.01		1	1	0	2009	2009
Non-small cell lung cancer recurrent	C0278517	COL11A1	1301	P12107	collagen type XI alpha 1 chain		268	0.495	0.846	1	0.01		1	1	0	2016	2016
Non-small cell lung cancer recurrent	C0278517	DYRK2	8445	Q92630	dual specificity tyrosine phosphorylation regulated kinase 2	Kinase	35	0.67	0.346	0.99751	0.01		1	1	0	2009	2009

## Sheet: NSCLC Targets (GeneCards)
Gene Symbol	Description	Category	Gifts	GC Id	Relevance score	GeneCards Link
TP53	Tumor Protein P53	Protein Coding	50	GC17M007661	425.882	https://www.genecards.org/cgi-bin/carddisp.pl?gene=TP53
EGFR	Epidermal Growth Factor Receptor	Protein Coding	51	GC07P055019	354.285	https://www.genecards.org/cgi-bin/carddisp.pl?gene=EGFR
BRCA1	BRCA1 DNA Repair Associated	Protein Coding	48	GC17M043044	313.26	https://www.genecards.org/cgi-bin/carddisp.pl?gene=BRCA1
BRCA2	BRCA2 DNA Repair Associated	Protein Coding	47	GC13P032315	305.881	https://www.genecards.org/cgi-bin/carddisp.pl?gene=BRCA2
PTEN	Phosphatase And Tensin Homolog	Protein Coding	50	GC10P087863	289.927	https://www.genecards.org/cgi-bin/carddisp.pl?gene=PTEN
KRAS	KRAS Proto-Oncogene, GTPase	Protein Coding	48	GC12M025204	281.321	https://www.genecards.org/cgi-bin/carddisp.pl?gene=KRAS
BRAF	B-Raf Proto-Oncogene, Serine/Threonine Kinase	Protein Coding	51	GC07M140726	246.33	https://www.genecards.org/cgi-bin/carddisp.pl?gene=BRAF
PIK3CA	Phosphatidylinositol-4,5-Bisphosphate 3-Kinase Catalytic Subunit Alpha	Protein Coding	51	GC03P179148	245.338	https://www.genecards.org/cgi-bin/carddisp.pl?gene=PIK3CA
ERBB2	Erb-B2 Receptor Tyrosine Kinase 2	Protein Coding	51	GC17P039687	243.563	https://www.genecards.org/cgi-bin/carddisp.pl?gene=ERBB2
MET	MET Proto-Oncogene, Receptor Tyrosine Kinase	Protein Coding	51	GC07P116672	242.717	https://www.genecards.org/cgi-bin/carddisp.pl?gene=MET
ATM	ATM Serine/Threonine Kinase	Protein Coding	50	GC11P108222	239.732	https://www.genecards.org/cgi-bin/carddisp.pl?gene=ATM
AKT1	AKT Serine/Threonine Kinase 1	Protein Coding	51	GC14M104769	222.019	https://www.genecards.org/cgi-bin/carddisp.pl?gene=AKT1
CDH1	Cadherin 1	Protein Coding	47	GC16P068737	218.762	https://www.genecards.org/cgi-bin/carddisp.pl?gene=CDH1
CDKN2A	Cyclin Dependent Kinase Inhibitor 2A	Protein Coding	48	GC09M021967	216.349	https://www.genecards.org/cgi-bin/carddisp.pl?gene=CDKN2A
MIR21	MicroRNA 21	RNA Gene	23	GC17P059841	204.547	https://www.genecards.org/cgi-bin/carddisp.pl?gene=MIR21
MLH1	MutL Homolog 1	Protein Coding	46	GC03P036993	203.01	https://www.genecards.org/cgi-bin/carddisp.pl?gene=MLH1
MSH2	MutS Homolog 2	Protein Coding	46	GC02P047402	198.956	https://www.genecards.org/cgi-bin/carddisp.pl?gene=MSH2
APC	APC Regulator Of WNT Signaling Pathway	Protein Coding	46	GC05P112707	197.851	https://www.genecards.org/cgi-bin/carddisp.pl?gene=APC
CHEK2	Checkpoint Kinase 2	Protein Coding	51	GC22M028687	187.047	https://www.genecards.org/cgi-bin/carddisp.pl?gene=CHEK2
ALK	ALK Receptor Tyrosine Kinase	Protein Coding	49	GC02M029190	186.844	https://www.genecards.org/cgi-bin/carddisp.pl?gene=ALK
RB1	RB Transcriptional Corepressor 1	Protein Coding	46	GC13P048303	184.643	https://www.genecards.org/cgi-bin/carddisp.pl?gene=RB1
CTNNB1	Catenin Beta 1	Protein Coding	51	GC03P041236	184.382	https://www.genecards.org/cgi-bin/carddisp.pl?gene=CTNNB1
MSH6	MutS Homolog 6	Protein Coding	47	GC02P047695	179.76	https://www.genecards.org/cgi-bin/carddisp.pl?gene=MSH6
CASP8	Caspase 8	Protein Coding	50	GC02P201233	178.067	https://www.genecards.org/cgi-bin/carddisp.pl?gene=CASP8
STK11	Serine/Threonine Kinase 11	Protein Coding	47	GC19P001177	177.751	https://www.genecards.org/cgi-bin/carddisp.pl?gene=STK11
NRAS	NRAS Proto-Oncogene, GTPase	Protein Coding	46	GC01M114704	176.756	https://www.genecards.org/cgi-bin/carddisp.pl?gene=NRAS
HRAS	HRas Proto-Oncogene, GTPase	Protein Coding	49	GC11M002020	168.103	https://www.genecards.org/cgi-bin/carddisp.pl?gene=HRAS
KIT	KIT Proto-Oncogene, Receptor Tyrosine Kinase	Protein Coding	50	GC04P054657	167.707	https://www.genecards.org/cgi-bin/carddisp.pl?gene=KIT
MIR34A	MicroRNA 34a	RNA Gene	22	GC01M009151	164.814	https://www.genecards.org/cgi-bin/carddisp.pl?gene=MIR34A
PMS2	PMS1 Homolog 2, Mismatch Repair System Component	Protein Coding	46	GC07M005973	162.273	https://www.genecards.org/cgi-bin/carddisp.pl?gene=PMS2
PALB2	Partner And Localizer Of BRCA2	Protein Coding	40	GC16M023603	161.976	https://www.genecards.org/cgi-bin/carddisp.pl?gene=PALB2
NBN	Nibrin	Protein Coding	45	GC08M089933	159.346	https://www.genecards.org/cgi-bin/carddisp.pl?gene=NBN
CCND1	Cyclin D1	Protein Coding	50	GC11P069641	158.149	https://www.genecards.org/cgi-bin/carddisp.pl?gene=CCND1
FGFR3	Fibroblast Growth Factor Receptor 3	Protein Coding	52	GC04P001795	157.351	https://www.genecards.org/cgi-bin/carddisp.pl?gene=FGFR3
MAP2K1	Mitogen-Activated Protein Kinase Kinase 1	Protein Coding	51	GC15P066386	156.079	https://www.genecards.org/cgi-bin/carddisp.pl?gene=MAP2K1
MIR17	MicroRNA 17	RNA Gene	21	GC13P091350	154.652	https://www.genecards.org/cgi-bin/carddisp.pl?gene=MIR17
MIR145	MicroRNA 145	RNA Gene	21	GC05P149430	154.256	https://www.genecards.org/cgi-bin/carddisp.pl?gene=MIR145
FASLG	Fas Ligand	Protein Coding	44	GC01P172628	153.907	https://www.genecards.org/cgi-bin/carddisp.pl?gene=FASLG
DICER1	Dicer 1, Ribonuclease III	Protein Coding	46	GC14M095086	150.235	https://www.genecards.org/cgi-bin/carddisp.pl?gene=DICER1
MIR221	MicroRNA 221	RNA Gene	20	GC0XM045746	148.583	https://www.genecards.org/cgi-bin/carddisp.pl?gene=MIR221
SMAD4	SMAD Family Member 4	Protein Coding	48	GC18P051028	146.784	https://www.genecards.org/cgi-bin/carddisp.pl?gene=SMAD4
MIR126	MicroRNA 126	RNA Gene	22	GC09P136670	145.135	https://www.genecards.org/cgi-bin/carddisp.pl?gene=MIR126
MIR200C	MicroRNA 200c	RNA Gene	21	GC12P016441	145.055	https://www.genecards.org/cgi-bin/carddisp.pl?gene=MIR200C
RET	Ret Proto-Oncogene	Protein Coding	51	GC10P043081	144.963	https://www.genecards.org/cgi-bin/carddisp.pl?gene=RET
MYC	MYC Proto-Oncogene, BHLH Transcription Factor	Protein Coding	48	GC08P127735	144.255	https://www.genecards.org/cgi-bin/carddisp.pl?gene=MYC
TERT	Telomerase Reverse Transcriptase	Protein Coding	49	GC05M001253	143.65	https://www.genecards.org/cgi-bin/carddisp.pl?gene=TERT
MIR222	MicroRNA 222	RNA Gene	21	GC0XM045747	139.851	https://www.genecards.org/cgi-bin/carddisp.pl?gene=MIR222
MIR205	MicroRNA 205	RNA Gene	19	GC01P209432	139.847	https://www.genecards.org/cgi-bin/carddisp.pl?gene=MIR205
MIR141	MicroRNA 141	RNA Gene	21	GC12P016442	139.735	https://www.genecards.org/cgi-bin/carddisp.pl?gene=MIR141
IL6	Interleukin 6	Protein Coding	47	GC07P022725	139.053	https://www.genecards.org/cgi-bin/carddisp.pl?gene=IL6
BRIP1	BRCA1 Interacting Helicase 1	Protein Coding	46	GC17M061679	137.63	https://www.genecards.org/cgi-bin/carddisp.pl?gene=BRIP1
MIR200B	MicroRNA 200b	RNA Gene	20	GC01P001167	134.431	https://www.genecards.org/cgi-bin/carddisp.pl?gene=MIR200B
MIR125A	MicroRNA 125a	RNA Gene	21	GC19P051720	134.066	https://www.genecards.org/cgi-bin/carddisp.pl?gene=MIR125A
MIR20A	MicroRNA 20a	RNA Gene	19	GC13P091506	133.195	https://www.genecards.org/cgi-bin/carddisp.pl?gene=MIR20A
STAT3	Signal Transducer And Activator Of Transcription 3	Protein Coding	50	GC17M042313	133.064	https://www.genecards.org/cgi-bin/carddisp.pl?gene=STAT3
ESR1	Estrogen Receptor 1	Protein Coding	50	GC06P151656	130.562	https://www.genecards.org/cgi-bin/carddisp.pl?gene=ESR1
EGFR-AS1	EGFR Antisense RNA 1	RNA Gene	15	GC07M055179	130.147	https://www.genecards.org/cgi-bin/carddisp.pl?gene=EGFR-AS1
TNF	Tumor Necrosis Factor	Protein Coding	48	GC06P070143	129.901	https://www.genecards.org/cgi-bin/carddisp.pl?gene=TNF
ERCC6	ERCC Excision Repair 6, Chromatin Remodeling Factor	Protein Coding	43	GC10M049454	129.668	https://www.genecards.org/cgi-bin/carddisp.pl?gene=ERCC6
TGFB1	Transforming Growth Factor Beta 1	Protein Coding	49	GC19M041301	128.962	https://www.genecards.org/cgi-bin/carddisp.pl?gene=TGFB1
ROS1	ROS Proto-Oncogene 1, Receptor Tyrosine Kinase	Protein Coding	44	GC06M117287	128.135	https://www.genecards.org/cgi-bin/carddisp.pl?gene=ROS1
SMARCA4	SWI/SNF Related, Matrix Associated, Actin Dependent Regulator Of Chromatin, Subfamily A, Member 4	Protein Coding	47	GC19P010932	128.01	https://www.genecards.org/cgi-bin/carddisp.pl?gene=SMARCA4
MTOR	Mechanistic Target Of Rapamycin Kinase	Protein Coding	51	GC01M011106	127.343	https://www.genecards.org/cgi-bin/carddisp.pl?gene=MTOR
MIR200A	MicroRNA 200a	RNA Gene	21	GC01P002924	127.027	https://www.genecards.org/cgi-bin/carddisp.pl?gene=MIR200A
MIR15A	MicroRNA 15a	RNA Gene	15	GC13M050049	126.772	https://www.genecards.org/cgi-bin/carddisp.pl?gene=MIR15A
EPCAM	Epithelial Cell Adhesion Molecule	Protein Coding	45	GC02P047345	126.279	https://www.genecards.org/cgi-bin/carddisp.pl?gene=EPCAM
IRF1	Interferon Regulatory Factor 1	Protein Coding	45	GC05M132440	125.627	https://www.genecards.org/cgi-bin/carddisp.pl?gene=IRF1
FGFR2	Fibroblast Growth Factor Receptor 2	Protein Coding	51	GC10M121478	125.532	https://www.genecards.org/cgi-bin/carddisp.pl?gene=FGFR2
PTPN11	Protein Tyrosine Phosphatase Non-Receptor Type 11	Protein Coding	50	GC12P112418	125.088	https://www.genecards.org/cgi-bin/carddisp.pl?gene=PTPN11
PTCH1	Patched 1	Protein Coding	48	GC09M095442	124.964	https://www.genecards.org/cgi-bin/carddisp.pl?gene=PTCH1
BARD1	BRCA1 Associated RING Domain 1	Protein Coding	44	GC02M214725	124.522	https://www.genecards.org/cgi-bin/carddisp.pl?gene=BARD1
VEGFA	Vascular Endothelial Growth Factor A	Protein Coding	46	GC06P043770	123.871	https://www.genecards.org/cgi-bin/carddisp.pl?gene=VEGFA
IL1B	Interleukin 1 Beta	Protein Coding	46	GC02M112829	123.713	https://www.genecards.org/cgi-bin/carddisp.pl?gene=IL1B
BCL2	BCL2 Apoptosis Regulator	Protein Coding	48	GC18M063123	123.538	https://www.genecards.org/cgi-bin/carddisp.pl?gene=BCL2
MUTYH	MutY DNA Glycosylase	Protein Coding	43	GC01M045329	123.383	https://www.genecards.org/cgi-bin/carddisp.pl?gene=MUTYH
PRKN	Parkin RBR E3 Ubiquitin Protein Ligase	Protein Coding	37	GC06M161348	122.074	https://www.genecards.org/cgi-bin/carddisp.pl?gene=PRKN
TSC2	TSC Complex Subunit 2	Protein Coding	47	GC16P008040	121.938	https://www.genecards.org/cgi-bin/carddisp.pl?gene=TSC2
NF1	Neurofibromin 1	Protein Coding	47	GC17P031094	121.145	https://www.genecards.org/cgi-bin/carddisp.pl?gene=NF1
PTPRC	Protein Tyrosine Phosphatase Receptor Type C	Protein Coding	48	GC01P198607	121.118	https://www.genecards.org/cgi-bin/carddisp.pl?gene=PTPRC
CDKN1B	Cyclin Dependent Kinase Inhibitor 1B	Protein Coding	45	GC12P016655	120.827	https://www.genecards.org/cgi-bin/carddisp.pl?gene=CDKN1B
MIR29A	MicroRNA 29a	RNA Gene	21	GC07M130876	120.14	https://www.genecards.org/cgi-bin/carddisp.pl?gene=MIR29A
VHL	Von Hippel-Lindau Tumor Suppressor	Protein Coding	44	GC03P011651	119.999	https://www.genecards.org/cgi-bin/carddisp.pl?gene=VHL
POLE	DNA Polymerase Epsilon, Catalytic Subunit	Protein Coding	47	GC12M132655	119.993	https://www.genecards.org/cgi-bin/carddisp.pl?gene=POLE
CDK4	Cyclin Dependent Kinase 4	Protein Coding	51	GC12M057743	119.219	https://www.genecards.org/cgi-bin/carddisp.pl?gene=CDK4
MIR34C	MicroRNA 34c	RNA Gene	20	GC11P111591	118.617	https://www.genecards.org/cgi-bin/carddisp.pl?gene=MIR34C
TGFBR2	Transforming Growth Factor Beta Receptor 2	Protein Coding	48	GC03P030623	118.021	https://www.genecards.org/cgi-bin/carddisp.pl?gene=TGFBR2
C11orf65	Chromosome 11 Open Reading Frame 65	Protein Coding	29	GC11M108308	116.809	https://www.genecards.org/cgi-bin/carddisp.pl?gene=C11orf65
BAX	BCL2 Associated X, Apoptosis Regulator	Protein Coding	46	GC19P048954	116.173	https://www.genecards.org/cgi-bin/carddisp.pl?gene=BAX
MIRLET7C	MicroRNA Let-7c	RNA Gene	22	GC21P016551	115.34	https://www.genecards.org/cgi-bin/carddisp.pl?gene=MIRLET7C
MIR34B	MicroRNA 34b	RNA Gene	21	GC11P111546	115.251	https://www.genecards.org/cgi-bin/carddisp.pl?gene=MIR34B
SRC	SRC Proto-Oncogene, Non-Receptor Tyrosine Kinase	Protein Coding	49	GC20P037344	114.92	https://www.genecards.org/cgi-bin/carddisp.pl?gene=SRC
FAS	Fas Cell Surface Death Receptor	Protein Coding	47	GC10P089158	114.827	https://www.genecards.org/cgi-bin/carddisp.pl?gene=FAS
AR	Androgen Receptor	Protein Coding	50	GC0XP067544	113.84	https://www.genecards.org/cgi-bin/carddisp.pl?gene=AR
MIR93	MicroRNA 93	RNA Gene	21	GC07M101075	113.562	https://www.genecards.org/cgi-bin/carddisp.pl?gene=MIR93
MDM2	MDM2 Proto-Oncogene	Protein Coding	50	GC12P068808	113.539	https://www.genecards.org/cgi-bin/carddisp.pl?gene=MDM2
FLCN	Folliculin	Protein Coding	39	GC17M017206	112.887	https://www.genecards.org/cgi-bin/carddisp.pl?gene=FLCN
NKX2-1	NK2 Homeobox 1	Protein Coding	44	GC14M036516	112.664	https://www.genecards.org/cgi-bin/carddisp.pl?gene=NKX2-1
MIR143	MicroRNA 143	RNA Gene	22	GC05P149410	112.231	https://www.genecards.org/cgi-bin/carddisp.pl?gene=MIR143
TSC1	TSC Complex Subunit 1	Protein Coding	45	GC09M132891	112.081	https://www.genecards.org/cgi-bin/carddisp.pl?gene=TSC1
PPARG	Peroxisome Proliferator Activated Receptor Gamma	Protein Coding	50	GC03P012287	111.117	https://www.genecards.org/cgi-bin/carddisp.pl?gene=PPARG
MIR155	MicroRNA 155	RNA Gene	18	GC21P025573	110.691	https://www.genecards.org/cgi-bin/carddisp.pl?gene=MIR155
MIR18A	MicroRNA 18a	RNA Gene	18	GC13P091509	110.616	https://www.genecards.org/cgi-bin/carddisp.pl?gene=MIR18A
MIR19A	MicroRNA 19a	RNA Gene	19	GC13P091505	109.832	https://www.genecards.org/cgi-bin/carddisp.pl?gene=MIR19A
MIR29C	MicroRNA 29c	RNA Gene	18	GC01M207802	109.678	https://www.genecards.org/cgi-bin/carddisp.pl?gene=MIR29C
SLC22A18	Solute Carrier Family 22 Member 18	Protein Coding	41	GC11P002899	109.288	https://www.genecards.org/cgi-bin/carddisp.pl?gene=SLC22A18
RAD51C	RAD51 Paralog C	Protein Coding	42	GC17P058692	108.738	https://www.genecards.org/cgi-bin/carddisp.pl?gene=RAD51C
EGF	Epidermal Growth Factor	Protein Coding	48	GC04P109912	108.156	https://www.genecards.org/cgi-bin/carddisp.pl?gene=EGF
PIK3R1	Phosphoinositide-3-Kinase Regulatory Subunit 1	Protein Coding	48	GC05P068215	107.865	https://www.genecards.org/cgi-bin/carddisp.pl?gene=PIK3R1
JAK2	Janus Kinase 2	Protein Coding	50	GC09P004985	107.806	https://www.genecards.org/cgi-bin/carddisp.pl?gene=JAK2
RAD50	RAD50 Double Strand Break Repair Protein	Protein Coding	47	GC05P132556	107.434	https://www.genecards.org/cgi-bin/carddisp.pl?gene=RAD50
EP300	E1A Binding Protein P300	Protein Coding	48	GC22P041091	106.999	https://www.genecards.org/cgi-bin/carddisp.pl?gene=EP300
MIR146A	MicroRNA 146a	RNA Gene	22	GC05P160485	106.968	https://www.genecards.org/cgi-bin/carddisp.pl?gene=MIR146A
MIRLET7D	MicroRNA Let-7d	RNA Gene	21	GC09P094178	106.668	https://www.genecards.org/cgi-bin/carddisp.pl?gene=MIRLET7D
MIR183	MicroRNA 183	RNA Gene	17	GC07M129812	106.185	https://www.genecards.org/cgi-bin/carddisp.pl?gene=MIR183
LRRC56	Leucine Rich Repeat Containing 56	Protein Coding	34	GC11P000518	106.08	https://www.genecards.org/cgi-bin/carddisp.pl?gene=LRRC56
IL10	Interleukin 10	Protein Coding	44	GC01M206767	105.654	https://www.genecards.org/cgi-bin/carddisp.pl?gene=IL10
MAPK1	Mitogen-Activated Protein Kinase 1	Protein Coding	50	GC22M021759	105.299	https://www.genecards.org/cgi-bin/carddisp.pl?gene=MAPK1
PPP2R1B	Protein Phosphatase 2 Scaffold Subunit Abeta	Protein Coding	45	GC11M111695	105.272	https://www.genecards.org/cgi-bin/carddisp.pl?gene=PPP2R1B
MIR486-1	MicroRNA 486-1	RNA Gene	17	GC08M041660	105.135	https://www.genecards.org/cgi-bin/carddisp.pl?gene=MIR486-1
CDKN1A	Cyclin Dependent Kinase Inhibitor 1A	Protein Coding	46	GC06P070291	105.028	https://www.genecards.org/cgi-bin/carddisp.pl?gene=CDKN1A
MRE11	MRE11 Homolog, Double Strand Break Repair Nuclease	Protein Coding	39	GC11M095472	105.009	https://www.genecards.org/cgi-bin/carddisp.pl?gene=MRE11
FGFR1	Fibroblast Growth Factor Receptor 1	Protein Coding	51	GC08M038400	104.579	https://www.genecards.org/cgi-bin/carddisp.pl?gene=FGFR1
MEN1	Menin 1	Protein Coding	44	GC11M064803	104.33	https://www.genecards.org/cgi-bin/carddisp.pl?gene=MEN1
MUC1	Mucin 1, Cell Surface Associated	Protein Coding	46	GC01M155185	104.148	https://www.genecards.org/cgi-bin/carddisp.pl?gene=MUC1
IFNG	Interferon Gamma	Protein Coding	45	GC12M068154	104.135	https://www.genecards.org/cgi-bin/carddisp.pl?gene=IFNG
POLD1	DNA Polymerase Delta 1, Catalytic Subunit	Protein Coding	44	GC19P050385	104.074	https://www.genecards.org/cgi-bin/carddisp.pl?gene=POLD1
CTLA4	Cytotoxic T-Lymphocyte Associated Protein 4	Protein Coding	43	GC02P203867	103.001	https://www.genecards.org/cgi-bin/carddisp.pl?gene=CTLA4
MIRLET7G	MicroRNA Let-7g	RNA Gene	19	GC03M052268	102.835	https://www.genecards.org/cgi-bin/carddisp.pl?gene=MIRLET7G
MIR429	MicroRNA 429	RNA Gene	19	GC01P002925	102.824	https://www.genecards.org/cgi-bin/carddisp.pl?gene=MIR429
MIR107	MicroRNA 107	RNA Gene	18	GC10M089600	102.466	https://www.genecards.org/cgi-bin/carddisp.pl?gene=MIR107
MIRLET7B	MicroRNA Let-7b	RNA Gene	20	GC22P046119	101.992	https://www.genecards.org/cgi-bin/carddisp.pl?gene=MIRLET7B
CYP2A6	Cytochrome P450 Family 2 Subfamily A Member 6	Protein Coding	46	GC19M040843	101.905	https://www.genecards.org/cgi-bin/carddisp.pl?gene=CYP2A6
MIR499A	MicroRNA 499a	RNA Gene	21	GC20P034990	101.556	https://www.genecards.org/cgi-bin/carddisp.pl?gene=MIR499A
CXCL8	C-X-C Motif Chemokine Ligand 8	Protein Coding	39	GC04P073740	100.843	https://www.genecards.org/cgi-bin/carddisp.pl?gene=CXCL8
MIR98	MicroRNA 98	RNA Gene	17	GC0XM053614	100.476	https://www.genecards.org/cgi-bin/carddisp.pl?gene=MIR98
BCL10	BCL10 Immune Signaling Adaptor	Protein Coding	42	GC01M085265	100.056	https://www.genecards.org/cgi-bin/carddisp.pl?gene=BCL10
MIR185	MicroRNA 185	RNA Gene	21	GC22P030369	100.002	https://www.genecards.org/cgi-bin/carddisp.pl?gene=MIR185
MIR133B	MicroRNA 133b	RNA Gene	21	GC06P052148	99.7278	https://www.genecards.org/cgi-bin/carddisp.pl?gene=MIR133B
MIR130A	MicroRNA 130a	RNA Gene	20	GC11P057641	99.6276	https://www.genecards.org/cgi-bin/carddisp.pl?gene=MIR130A
NOTCH1	Notch Receptor 1	Protein Coding	48	GC09M137034	99.5361	https://www.genecards.org/cgi-bin/carddisp.pl?gene=NOTCH1
RAD51D	RAD51 Paralog D	Protein Coding	38	GC17M035092	98.3072	https://www.genecards.org/cgi-bin/carddisp.pl?gene=RAD51D
ERCC2	ERCC Excision Repair 2, TFIIH Core Complex Helicase Subunit	Protein Coding	46	GC19M045349	98.2144	https://www.genecards.org/cgi-bin/carddisp.pl?gene=ERCC2
CASP3	Caspase 3	Protein Coding	47	GC04M184627	98.147	https://www.genecards.org/cgi-bin/carddisp.pl?gene=CASP3
TP73	Tumor Protein P73	Protein Coding	44	GC01P003652	98.0838	https://www.genecards.org/cgi-bin/carddisp.pl?gene=TP73
MIR372	MicroRNA 372	RNA Gene	16	GC19P060509	97.9897	https://www.genecards.org/cgi-bin/carddisp.pl?gene=MIR372
MIR137	MicroRNA 137	RNA Gene	18	GC01M098046	97.9753	https://www.genecards.org/cgi-bin/carddisp.pl?gene=MIR137
MIR30D	MicroRNA 30d	RNA Gene	17	GC08M134804	96.93	https://www.genecards.org/cgi-bin/carddisp.pl?gene=MIR30D
RAD51	RAD51 Recombinase	Protein Coding	50	GC15P040694	96.9278	https://www.genecards.org/cgi-bin/carddisp.pl?gene=RAD51
CD274	CD274 Molecule	Protein Coding	42	GC09P005450	96.8795	https://www.genecards.org/cgi-bin/carddisp.pl?gene=CD274
JAK3	Janus Kinase 3	Protein Coding	50	GC19M017824	96.7217	https://www.genecards.org/cgi-bin/carddisp.pl?gene=JAK3
BAP1	BRCA1 Associated Protein 1	Protein Coding	44	GC03M052401	96.6896	https://www.genecards.org/cgi-bin/carddisp.pl?gene=BAP1
MAP3K8	Mitogen-Activated Protein Kinase Kinase Kinase 8	Protein Coding	45	GC10P030467	96.3163	https://www.genecards.org/cgi-bin/carddisp.pl?gene=MAP3K8
MIRLET7E	MicroRNA Let-7e	RNA Gene	19	GC19P051718	95.8078	https://www.genecards.org/cgi-bin/carddisp.pl?gene=MIRLET7E
FH	Fumarate Hydratase	Protein Coding	44	GC01M241499	95.7206	https://www.genecards.org/cgi-bin/carddisp.pl?gene=FH
IGF2	Insulin Like Growth Factor 2	Protein Coding	45	GC11M002261	95.3922	https://www.genecards.org/cgi-bin/carddisp.pl?gene=IGF2
SETD2	SET Domain Containing 2, Histone Lysine Methyltransferase	Protein Coding	44	GC03M047033	94.2696	https://www.genecards.org/cgi-bin/carddisp.pl?gene=SETD2
CXCR4	C-X-C Motif Chemokine Receptor 4	Protein Coding	50	GC02M136114	93.6971	https://www.genecards.org/cgi-bin/carddisp.pl?gene=CXCR4
MIR128-2	MicroRNA 128-2	RNA Gene	20	GC03P035750	93.5292	https://www.genecards.org/cgi-bin/carddisp.pl?gene=MIR128-2
AXIN2	Axin 2	Protein Coding	47	GC17M065528	93.4725	https://www.genecards.org/cgi-bin/carddisp.pl?gene=AXIN2
ABCB1	ATP Binding Cassette Subfamily B Member 1	Protein Coding	49	GC07M087504	93.4719	https://www.genecards.org/cgi-bin/carddisp.pl?gene=ABCB1
ERCC1	ERCC Excision Repair 1, Endonuclease Non-Catalytic Subunit	Protein Coding	43	GC19M057120	93.4247	https://www.genecards.org/cgi-bin/carddisp.pl?gene=ERCC1
RAG1	Recombination Activating 1	Protein Coding	43	GC11P036529	93.2916	https://www.genecards.org/cgi-bin/carddisp.pl?gene=RAG1
WT1	WT1 Transcription Factor	Protein Coding	47	GC11M032365	92.6385	https://www.genecards.org/cgi-bin/carddisp.pl?gene=WT1
FANCC	FA Complementation Group C	Protein Coding	45	GC09M095099	92.2706	https://www.genecards.org/cgi-bin/carddisp.pl?gene=FANCC
MIR210	MicroRNA 210	RNA Gene	21	GC11M002025	92.2702	https://www.genecards.org/cgi-bin/carddisp.pl?gene=MIR210
ABL1	ABL Proto-Oncogene 1, Non-Receptor Tyrosine Kinase	Protein Coding	50	GC09P130713	92.1743	https://www.genecards.org/cgi-bin/carddisp.pl?gene=ABL1
MIR197	MicroRNA 197	RNA Gene	18	GC01P109549	91.9373	https://www.genecards.org/cgi-bin/carddisp.pl?gene=MIR197
MXRA5	Matrix Remodeling Associated 5	Protein Coding	30	GC0XM003308	91.8593	https://www.genecards.org/cgi-bin/carddisp.pl?gene=MXRA5
PDGFRA	Platelet Derived Growth Factor Receptor Alpha	Protein Coding	51	GC04P054229	91.6829	https://www.genecards.org/cgi-bin/carddisp.pl?gene=PDGFRA
MIRLET7A3	MicroRNA Let-7a-3	RNA Gene	19	GC22P046112	91.66	https://www.genecards.org/cgi-bin/carddisp.pl?gene=MIRLET7A3
MIR203A	MicroRNA 203a	RNA Gene	19	GC14P107933	91.5964	https://www.genecards.org/cgi-bin/carddisp.pl?gene=MIR203A
MMP9	Matrix Metallopeptidase 9	Protein Coding	51	GC20P046008	91.5479	https://www.genecards.org/cgi-bin/carddisp.pl?gene=MMP9
PTGS2	Prostaglandin-Endoperoxide Synthase 2	Protein Coding	46	GC01M186640	90.974	https://www.genecards.org/cgi-bin/carddisp.pl?gene=PTGS2
HIF1A	Hypoxia Inducible Factor 1 Subunit Alpha	Protein Coding	45	GC14P061695	90.9268	https://www.genecards.org/cgi-bin/carddisp.pl?gene=HIF1A
TP63	Tumor Protein P63	Protein Coding	46	GC03P189598	90.6395	https://www.genecards.org/cgi-bin/carddisp.pl?gene=TP63
BLM	BLM RecQ Like Helicase	Protein Coding	47	GC15P090717	90.6373	https://www.genecards.org/cgi-bin/carddisp.pl?gene=BLM
SMARCB1	SWI/SNF Related, Matrix Associated, Actin Dependent Regulator Of Chromatin, Subfamily B, Member 1	Protein Coding	43	GC22P023786	90.6181	https://www.genecards.org/cgi-bin/carddisp.pl?gene=SMARCB1
MMP2	Matrix Metallopeptidase 2	Protein Coding	50	GC16P055390	90.3776	https://www.genecards.org/cgi-bin/carddisp.pl?gene=MMP2
CD44	CD44 Molecule (Indian Blood Group)	Protein Coding	44	GC11P035139	89.609	https://www.genecards.org/cgi-bin/carddisp.pl?gene=CD44
HLA-DRB1	Major Histocompatibility Complex, Class II, DR Beta 1	Protein Coding	45	GC06M032578	89.4807	https://www.genecards.org/cgi-bin/carddisp.pl?gene=HLA-DRB1
ADA	Adenosine Deaminase	Protein Coding	48	GC20M044620	89.2818	https://www.genecards.org/cgi-bin/carddisp.pl?gene=ADA
KITLG	KIT Ligand	Protein Coding	42	GC12M088492	89.18	https://www.genecards.org/cgi-bin/carddisp.pl?gene=KITLG
SOX9	SRY-Box Transcription Factor 9	Protein Coding	45	GC17P072121	88.8815	https://www.genecards.org/cgi-bin/carddisp.pl?gene=SOX9
IL2	Interleukin 2	Protein Coding	42	GC04M122451	88.602	https://www.genecards.org/cgi-bin/carddisp.pl?gene=IL2
PGBD3	PiggyBac Transposable Element Derived 3	Protein Coding	26	GC10M049517	88.4333	https://www.genecards.org/cgi-bin/carddisp.pl?gene=PGBD3
FBXW7	F-Box And WD Repeat Domain Containing 7	Protein Coding	43	GC04M152321	88.4304	https://www.genecards.org/cgi-bin/carddisp.pl?gene=FBXW7
GATA2	GATA Binding Protein 2	Protein Coding	46	GC03M128479	88.2596	https://www.genecards.org/cgi-bin/carddisp.pl?gene=GATA2
MIR127	MicroRNA 127	RNA Gene	20	GC14P107858	88.2421	https://www.genecards.org/cgi-bin/carddisp.pl?gene=MIR127
STAT1	Signal Transducer And Activator Of Transcription 1	Protein Coding	50	GC02M190908	87.6456	https://www.genecards.org/cgi-bin/carddisp.pl?gene=STAT1
MIR27A	MicroRNA 27a	RNA Gene	22	GC19M014293	87.2981	https://www.genecards.org/cgi-bin/carddisp.pl?gene=MIR27A
HNF1B	HNF1 Homeobox B	Protein Coding	42	GC17M037686	87.2623	https://www.genecards.org/cgi-bin/carddisp.pl?gene=HNF1B
KDR	Kinase Insert Domain Receptor	Protein Coding	50	GC04M055078	87.217	https://www.genecards.org/cgi-bin/carddisp.pl?gene=KDR
BMPR1A	Bone Morphogenetic Protein Receptor Type 1A	Protein Coding	48	GC10P088502	86.8958	https://www.genecards.org/cgi-bin/carddisp.pl?gene=BMPR1A
IL7R	Interleukin 7 Receptor	Protein Coding	44	GC05P035852	86.8894	https://www.genecards.org/cgi-bin/carddisp.pl?gene=IL7R
RAC1	Rac Family Small GTPase 1	Protein Coding	47	GC07P006377	86.7787	https://www.genecards.org/cgi-bin/carddisp.pl?gene=RAC1
FHIT	Fragile Histidine Triad Diadenosine Triphosphatase	Protein Coding	42	GC03M059747	85.8639	https://www.genecards.org/cgi-bin/carddisp.pl?gene=FHIT
RAD51L3-RFFL	RAD51L3-RFFL Readthrough	RNA Gene	9	GC17M035009	85.4528	https://www.genecards.org/cgi-bin/carddisp.pl?gene=RAD51L3-RFFL
MIR106B	MicroRNA 106b	RNA Gene	21	GC07M101076	85.3371	https://www.genecards.org/cgi-bin/carddisp.pl?gene=MIR106B
MIR31	MicroRNA 31	RNA Gene	19	GC09M021635	85.2643	https://www.genecards.org/cgi-bin/carddisp.pl?gene=MIR31
CTNNA1	Catenin Alpha 1	Protein Coding	46	GC05P138613	85.1482	https://www.genecards.org/cgi-bin/carddisp.pl?gene=CTNNA1
TNFRSF10B	TNF Receptor Superfamily Member 10b	Protein Coding	48	GC08M023020	84.6734	https://www.genecards.org/cgi-bin/carddisp.pl?gene=TNFRSF10B
MALAT1	Metastasis Associated Lung Adenocarcinoma Transcript 1	RNA Gene	23	GC11P068100	84.6204	https://www.genecards.org/cgi-bin/carddisp.pl?gene=MALAT1
RAF1	Raf-1 Proto-Oncogene, Serine/Threonine Kinase	Protein Coding	51	GC03M012583	84.3881	https://www.genecards.org/cgi-bin/carddisp.pl?gene=RAF1
BIRC5	Baculoviral IAP Repeat Containing 5	Protein Coding	44	GC17P078214	84.2889	https://www.genecards.org/cgi-bin/carddisp.pl?gene=BIRC5
IGF1	Insulin Like Growth Factor 1	Protein Coding	47	GC12M102395	84.0582	https://www.genecards.org/cgi-bin/carddisp.pl?gene=IGF1
IGF1R	Insulin Like Growth Factor 1 Receptor	Protein Coding	52	GC15P098648	83.643	https://www.genecards.org/cgi-bin/carddisp.pl?gene=IGF1R
JUN	Jun Proto-Oncogene, AP-1 Transcription Factor Subunit	Protein Coding	46	GC01M058780	83.5337	https://www.genecards.org/cgi-bin/carddisp.pl?gene=JUN
BCL6	BCL6 Transcription Repressor	Protein Coding	42	GC03M187721	83.5076	https://www.genecards.org/cgi-bin/carddisp.pl?gene=BCL6
MITF	Melanocyte Inducing Transcription Factor	Protein Coding	46	GC03P069788	83.4259	https://www.genecards.org/cgi-bin/carddisp.pl?gene=MITF
MSH3	MutS Homolog 3	Protein Coding	42	GC05P080654	83.3167	https://www.genecards.org/cgi-bin/carddisp.pl?gene=MSH3
CSF3	Colony Stimulating Factor 3	Protein Coding	37	GC17P040015	82.6904	https://www.genecards.org/cgi-bin/carddisp.pl?gene=CSF3
RHOA	Ras Homolog Family Member A	Protein Coding	45	GC03M049359	82.6053	https://www.genecards.org/cgi-bin/carddisp.pl?gene=RHOA
XRCC2	X-Ray Repair Cross Complementing 2	Protein Coding	40	GC07M152644	82.3742	https://www.genecards.org/cgi-bin/carddisp.pl?gene=XRCC2
FGF2	Fibroblast Growth Factor 2	Protein Coding	44	GC04P122826	82.2683	https://www.genecards.org/cgi-bin/carddisp.pl?gene=FGF2
RAG2	Recombination Activating 2	Protein Coding	40	GC11M036575	82.2469	https://www.genecards.org/cgi-bin/carddisp.pl?gene=RAG2
MIR373	MicroRNA 373	RNA Gene	19	GC19P060510	82.2437	https://www.genecards.org/cgi-bin/carddisp.pl?gene=MIR373
ITGB1	Integrin Subunit Beta 1	Protein Coding	47	GC10M032916	82.2114	https://www.genecards.org/cgi-bin/carddisp.pl?gene=ITGB1
SDHB	Succinate Dehydrogenase Complex Iron Sulfur Subunit B	Protein Coding	46	GC01M017638	82.2102	https://www.genecards.org/cgi-bin/carddisp.pl?gene=SDHB
PDCD1	Programmed Cell Death 1	Protein Coding	45	GC02M241849	82.0449	https://www.genecards.org/cgi-bin/carddisp.pl?gene=PDCD1
CD4	CD4 Molecule	Protein Coding	47	GC12P006786	81.988	https://www.genecards.org/cgi-bin/carddisp.pl?gene=CD4
CAV1	Caveolin 1	Protein Coding	46	GC07P116524	81.8906	https://www.genecards.org/cgi-bin/carddisp.pl?gene=CAV1
SLMAP	Sarcolemma Associated Protein	Protein Coding	37	GC03P057834	81.7261	https://www.genecards.org/cgi-bin/carddisp.pl?gene=SLMAP
MMP1	Matrix Metallopeptidase 1	Protein Coding	48	GC11M102810	81.6938	https://www.genecards.org/cgi-bin/carddisp.pl?gene=MMP1
AURKA	Aurora Kinase A	Protein Coding	48	GC20M056370	81.4417	https://www.genecards.org/cgi-bin/carddisp.pl?gene=AURKA
IL4	Interleukin 4	Protein Coding	43	GC05P132673	81.1617	https://www.genecards.org/cgi-bin/carddisp.pl?gene=IL4
ARID1A	AT-Rich Interaction Domain 1A	Protein Coding	42	GC01P026693	81.075	https://www.genecards.org/cgi-bin/carddisp.pl?gene=ARID1A
B2M	Beta-2-Microglobulin	Protein Coding	46	GC15P044711	80.9744	https://www.genecards.org/cgi-bin/carddisp.pl?gene=B2M
NFKB1	Nuclear Factor Kappa B Subunit 1	Protein Coding	50	GC04P102501	80.8195	https://www.genecards.org/cgi-bin/carddisp.pl?gene=NFKB1
XRCC3	X-Ray Repair Cross Complementing 3	Protein Coding	40	GC14M103697	80.4842	https://www.genecards.org/cgi-bin/carddisp.pl?gene=XRCC3
GJA1	Gap Junction Protein Alpha 1	Protein Coding	48	GC06P121436	80.3965	https://www.genecards.org/cgi-bin/carddisp.pl?gene=GJA1
NCAM1	Neural Cell Adhesion Molecule 1	Protein Coding	44	GC11P112961	80.2368	https://www.genecards.org/cgi-bin/carddisp.pl?gene=NCAM1
NFE2L2	NFE2 Like BZIP Transcription Factor 2	Protein Coding	46	GC02M177227	80.1903	https://www.genecards.org/cgi-bin/carddisp.pl?gene=NFE2L2
MYCN	MYCN Proto-Oncogene, BHLH Transcription Factor	Protein Coding	44	GC02P015949	79.9903	https://www.genecards.org/cgi-bin/carddisp.pl?gene=MYCN
CEACAM5	CEA Cell Adhesion Molecule 5	Protein Coding	40	GC19P045093	79.8535	https://www.genecards.org/cgi-bin/carddisp.pl?gene=CEACAM5
HGF	Hepatocyte Growth Factor	Protein Coding	49	GC07M081699	79.8323	https://www.genecards.org/cgi-bin/carddisp.pl?gene=HGF
ENO2	Enolase 2	Protein Coding	45	GC12P006913	79.717	https://www.genecards.org/cgi-bin/carddisp.pl?gene=ENO2
MIR223	MicroRNA 223	RNA Gene	21	GC0XP066018	79.6113	https://www.genecards.org/cgi-bin/carddisp.pl?gene=MIR223
XRCC1	X-Ray Repair Cross Complementing 1	Protein Coding	42	GC19M043543	79.5615	https://www.genecards.org/cgi-bin/carddisp.pl?gene=XRCC1
EZH2	Enhancer Of Zeste 2 Polycomb Repressive Complex 2 Subunit	Protein Coding	51	GC07M148807	79.1914	https://www.genecards.org/cgi-bin/carddisp.pl?gene=EZH2
CASP10	Caspase 10	Protein Coding	46	GC02P201182	78.9926	https://www.genecards.org/cgi-bin/carddisp.pl?gene=CASP10
KLF6	Kruppel Like Factor 6	Protein Coding	42	GC10M003779	78.9839	https://www.genecards.org/cgi-bin/carddisp.pl?gene=KLF6
BCL2L1	BCL2 Like 1	Protein Coding	44	GC20M031664	78.9099	https://www.genecards.org/cgi-bin/carddisp.pl?gene=BCL2L1
MAPK8	Mitogen-Activated Protein Kinase 8	Protein Coding	47	GC10P048306	77.9744	https://www.genecards.org/cgi-bin/carddisp.pl?gene=MAPK8
NFKBIA	NFKB Inhibitor Alpha	Protein Coding	48	GC14M035401	77.9721	https://www.genecards.org/cgi-bin/carddisp.pl?gene=NFKBIA
MIR16-1	MicroRNA 16-1	RNA Gene	21	GC13M050048	77.9224	https://www.genecards.org/cgi-bin/carddisp.pl?gene=MIR16-1
DDR2	Discoidin Domain Receptor Tyrosine Kinase 2	Protein Coding	48	GC01P162631	77.7729	https://www.genecards.org/cgi-bin/carddisp.pl?gene=DDR2
PDGFRB	Platelet Derived Growth Factor Receptor Beta	Protein Coding	51	GC05M150113	77.6593	https://www.genecards.org/cgi-bin/carddisp.pl?gene=PDGFRB
ICAM1	Intercellular Adhesion Molecule 1	Protein Coding	47	GC19P010272	77.6072	https://www.genecards.org/cgi-bin/carddisp.pl?gene=ICAM1
SYP	Synaptophysin	Protein Coding	42	GC0XM049187	77.5097	https://www.genecards.org/cgi-bin/carddisp.pl?gene=SYP
FOXP3	Forkhead Box P3	Protein Coding	44	GC0XM049250	77.3437	https://www.genecards.org/cgi-bin/carddisp.pl?gene=FOXP3
CDC73	Cell Division Cycle 73	Protein Coding	43	GC01P193121	77.2732	https://www.genecards.org/cgi-bin/carddisp.pl?gene=CDC73
INS	Insulin	Protein Coding	45	GC11M002159	77.0257	https://www.genecards.org/cgi-bin/carddisp.pl?gene=INS
CCL2	C-C Motif Chemokine Ligand 2	Protein Coding	46	GC17P034255	76.7433	https://www.genecards.org/cgi-bin/carddisp.pl?gene=CCL2
PCNA	Proliferating Cell Nuclear Antigen	Protein Coding	48	GC20M005114	76.6852	https://www.genecards.org/cgi-bin/carddisp.pl?gene=PCNA
MLH3	MutL Homolog 3	Protein Coding	40	GC14M075013	76.6785	https://www.genecards.org/cgi-bin/carddisp.pl?gene=MLH3
IL2RA	Interleukin 2 Receptor Subunit Alpha	Protein Coding	47	GC10M006010	76.4651	https://www.genecards.org/cgi-bin/carddisp.pl?gene=IL2RA
TLR2	Toll Like Receptor 2	Protein Coding	48	GC04P153684	76.2594	https://www.genecards.org/cgi-bin/carddisp.pl?gene=TLR2
CFTR	CF Transmembrane Conductance Regulator	Protein Coding	48	GC07P117287	76.1717	https://www.genecards.org/cgi-bin/carddisp.pl?gene=CFTR
MIR182	MicroRNA 182	RNA Gene	20	GC07M129770	76.0146	https://www.genecards.org/cgi-bin/carddisp.pl?gene=MIR182
FGFR4	Fibroblast Growth Factor Receptor 4	Protein Coding	48	GC05P177086	75.8091	https://www.genecards.org/cgi-bin/carddisp.pl?gene=FGFR4
CXCL12	C-X-C Motif Chemokine Ligand 12	Protein Coding	43	GC10M044294	75.6944	https://www.genecards.org/cgi-bin/carddisp.pl?gene=CXCL12
CYP1A1	Cytochrome P450 Family 1 Subfamily A Member 1	Protein Coding	45	GC15M074719	75.688	https://www.genecards.org/cgi-bin/carddisp.pl?gene=CYP1A1
IL1RN	Interleukin 1 Receptor Antagonist	Protein Coding	46	GC02P119261	75.6622	https://www.genecards.org/cgi-bin/carddisp.pl?gene=IL1RN
ERBB3	Erb-B2 Receptor Tyrosine Kinase 3	Protein Coding	50	GC12P056845	75.5252	https://www.genecards.org/cgi-bin/carddisp.pl?gene=ERBB3
SPP1	Secreted Phosphoprotein 1	Protein Coding	43	GC04P087975	75.216	https://www.genecards.org/cgi-bin/carddisp.pl?gene=SPP1
CDC42	Cell Division Cycle 42	Protein Coding	48	GC01P022208	75.1776	https://www.genecards.org/cgi-bin/carddisp.pl?gene=CDC42
OGG1	8-Oxoguanine DNA Glycosylase	Protein Coding	43	GC03P011602	75.1395	https://www.genecards.org/cgi-bin/carddisp.pl?gene=OGG1
MIR204	MicroRNA 204	RNA Gene	21	GC09M070809	74.924	https://www.genecards.org/cgi-bin/carddisp.pl?gene=MIR204
CDKN2B	Cyclin Dependent Kinase Inhibitor 2B	Protein Coding	46	GC09M022002	74.8979	https://www.genecards.org/cgi-bin/carddisp.pl?gene=CDKN2B
FLT3	Fms Related Receptor Tyrosine Kinase 3	Protein Coding	50	GC13M028003	74.8658	https://www.genecards.org/cgi-bin/carddisp.pl?gene=FLT3
XIAP	X-Linked Inhibitor Of Apoptosis	Protein Coding	47	GC0XP123859	74.8311	https://www.genecards.org/cgi-bin/carddisp.pl?gene=XIAP
SMAD3	SMAD Family Member 3	Protein Coding	47	GC15P067063	74.7855	https://www.genecards.org/cgi-bin/carddisp.pl?gene=SMAD3
MIR30E	MicroRNA 30e	RNA Gene	21	GC01P040754	74.573	https://www.genecards.org/cgi-bin/carddisp.pl?gene=MIR30E
SLC2A1	Solute Carrier Family 2 Member 1	Protein Coding	50	GC01M042925	74.3115	https://www.genecards.org/cgi-bin/carddisp.pl?gene=SLC2A1
H19	H19 Imprinted Maternally Expressed Transcript	RNA Gene	27	GC11M001995	74.0157	https://www.genecards.org/cgi-bin/carddisp.pl?gene=H19
ALB	Albumin	Protein Coding	47	GC04P073397	74.0075	https://www.genecards.org/cgi-bin/carddisp.pl?gene=ALB
CARD11	Caspase Recruitment Domain Family Member 11	Protein Coding	45	GC07M002906	73.8172	https://www.genecards.org/cgi-bin/carddisp.pl?gene=CARD11
ABCC1	ATP Binding Cassette Subfamily C Member 1	Protein Coding	47	GC16P015949	73.7104	https://www.genecards.org/cgi-bin/carddisp.pl?gene=ABCC1
VIM	Vimentin	Protein Coding	47	GC10P017227	73.6912	https://www.genecards.org/cgi-bin/carddisp.pl?gene=VIM
GSTP1	Glutathione S-Transferase Pi 1	Protein Coding	48	GC11P067583	73.6681	https://www.genecards.org/cgi-bin/carddisp.pl?gene=GSTP1
NPM1	Nucleophosmin 1	Protein Coding	47	GC05P171387	73.4805	https://www.genecards.org/cgi-bin/carddisp.pl?gene=NPM1
CHGA	Chromogranin A	Protein Coding	41	GC14P092929	73.4452	https://www.genecards.org/cgi-bin/carddisp.pl?gene=CHGA
CDK2	Cyclin Dependent Kinase 2	Protein Coding	49	GC12P055966	73.3908	https://www.genecards.org/cgi-bin/carddisp.pl?gene=CDK2
SOX2	SRY-Box Transcription Factor 2	Protein Coding	44	GC03P181711	73.1128	https://www.genecards.org/cgi-bin/carddisp.pl?gene=SOX2
ENG	Endoglin	Protein Coding	44	GC09M127815	72.9485	https://www.genecards.org/cgi-bin/carddisp.pl?gene=ENG
PTK2	Protein Tyrosine Kinase 2	Protein Coding	45	GC08M140657	72.8631	https://www.genecards.org/cgi-bin/carddisp.pl?gene=PTK2
CSF2	Colony Stimulating Factor 2	Protein Coding	41	GC05P132073	72.7437	https://www.genecards.org/cgi-bin/carddisp.pl?gene=CSF2
TERC	Telomerase RNA Component	RNA Gene	27	GC03M169765	72.7098	https://www.genecards.org/cgi-bin/carddisp.pl?gene=TERC
GSTM1	Glutathione S-Transferase Mu 1	Protein Coding	40	GC01P109687	72.707	https://www.genecards.org/cgi-bin/carddisp.pl?gene=GSTM1
MKI67	Marker Of Proliferation Ki-67	Protein Coding	43	GC10M128096	72.6965	https://www.genecards.org/cgi-bin/carddisp.pl?gene=MKI67
MCL1	MCL1 Apoptosis Regulator, BCL2 Family Member	Protein Coding	44	GC01M150561	72.6596	https://www.genecards.org/cgi-bin/carddisp.pl?gene=MCL1
MIR451A	MicroRNA 451a	RNA Gene	18	GC17M028861	72.4668	https://www.genecards.org/cgi-bin/carddisp.pl?gene=MIR451A
KRT19	Keratin 19	Protein Coding	43	GC17M041523	72.4024	https://www.genecards.org/cgi-bin/carddisp.pl?gene=KRT19
IDH1	Isocitrate Dehydrogenase (NADP(+)) 1	Protein Coding	50	GC02M208236	72.3682	https://www.genecards.org/cgi-bin/carddisp.pl?gene=IDH1
FN1	Fibronectin 1	Protein Coding	48	GC02M215360	72.3495	https://www.genecards.org/cgi-bin/carddisp.pl?gene=FN1
MGMT	O-6-Methylguanine-DNA Methyltransferase	Protein Coding	47	GC10P129467	72.3409	https://www.genecards.org/cgi-bin/carddisp.pl?gene=MGMT
MIR140	MicroRNA 140	RNA Gene	22	GC16P069934	72.321	https://www.genecards.org/cgi-bin/carddisp.pl?gene=MIR140
PARP1	Poly(ADP-Ribose) Polymerase 1	Protein Coding	47	GC01M226360	72.305	https://www.genecards.org/cgi-bin/carddisp.pl?gene=PARP1
CDK1	Cyclin Dependent Kinase 1	Protein Coding	43	GC10P060772	72.236	https://www.genecards.org/cgi-bin/carddisp.pl?gene=CDK1
SDHD	Succinate Dehydrogenase Complex Subunit D	Protein Coding	42	GC11P112087	72.029	https://www.genecards.org/cgi-bin/carddisp.pl?gene=SDHD
COL4A1	Collagen Type IV Alpha 1 Chain	Protein Coding	46	GC13M110148	71.8842	https://www.genecards.org/cgi-bin/carddisp.pl?gene=COL4A1
RUNX1	RUNX Family Transcription Factor 1	Protein Coding	46	GC21M034787	71.802	https://www.genecards.org/cgi-bin/carddisp.pl?gene=RUNX1
RARB	Retinoic Acid Receptor Beta	Protein Coding	48	GC03P024830	71.589	https://www.genecards.org/cgi-bin/carddisp.pl?gene=RARB
GNAS	GNAS Complex Locus	Protein Coding	48	GC20P058839	71.2923	https://www.genecards.org/cgi-bin/carddisp.pl?gene=GNAS
MIR96	MicroRNA 96	RNA Gene	19	GC07M129774	71.2275	https://www.genecards.org/cgi-bin/carddisp.pl?gene=MIR96
BUB1B	BUB1 Mitotic Checkpoint Serine/Threonine Kinase B	Protein Coding	47	GC15P040161	71.0992	https://www.genecards.org/cgi-bin/carddisp.pl?gene=BUB1B
HLA-B	Major Histocompatibility Complex, Class I, B	Protein Coding	45	GC06M056463	71.0634	https://www.genecards.org/cgi-bin/carddisp.pl?gene=HLA-B
SUFU	SUFU Negative Regulator Of Hedgehog Signaling	Protein Coding	40	GC10P102503	71.0586	https://www.genecards.org/cgi-bin/carddisp.pl?gene=SUFU
CDK6	Cyclin Dependent Kinase 6	Protein Coding	51	GC07M092604	70.9805	https://www.genecards.org/cgi-bin/carddisp.pl?gene=CDK6
NTRK1	Neurotrophic Receptor Tyrosine Kinase 1	Protein Coding	47	GC01P156815	70.9138	https://www.genecards.org/cgi-bin/carddisp.pl?gene=NTRK1
MAPK14	Mitogen-Activated Protein Kinase 14	Protein Coding	49	GC06P070283	70.8932	https://www.genecards.org/cgi-bin/carddisp.pl?gene=MAPK14
SDHA	Succinate Dehydrogenase Complex Flavoprotein Subunit A	Protein Coding	46	GC05P000208	70.8237	https://www.genecards.org/cgi-bin/carddisp.pl?gene=SDHA
CASP9	Caspase 9	Protein Coding	46	GC01M015491	70.6292	https://www.genecards.org/cgi-bin/carddisp.pl?gene=CASP9
DNMT3A	DNA Methyltransferase 3 Alpha	Protein Coding	49	GC02M025228	70.6127	https://www.genecards.org/cgi-bin/carddisp.pl?gene=DNMT3A
WWOX	WW Domain Containing Oxidoreductase	Protein Coding	45	GC16P078099	70.5971	https://www.genecards.org/cgi-bin/carddisp.pl?gene=WWOX
DLEC1	DLEC1 Cilia And Flagella Associated Protein	Protein Coding	36	GC03P038038	70.5716	https://www.genecards.org/cgi-bin/carddisp.pl?gene=DLEC1
MIR10B	MicroRNA 10b	RNA Gene	21	GC02P176150	70.33	https://www.genecards.org/cgi-bin/carddisp.pl?gene=MIR10B
MIR214	MicroRNA 214	RNA Gene	20	GC01M172234	70.3075	https://www.genecards.org/cgi-bin/carddisp.pl?gene=MIR214
TLR4	Toll Like Receptor 4	Protein Coding	48	GC09P117704	70.2421	https://www.genecards.org/cgi-bin/carddisp.pl?gene=TLR4
FANCM	FA Complementation Group M	Protein Coding	40	GC14P045135	70.0121	https://www.genecards.org/cgi-bin/carddisp.pl?gene=FANCM
HLA-A	Major Histocompatibility Complex, Class I, A	Protein Coding	45	GC06P070103	69.9919	https://www.genecards.org/cgi-bin/carddisp.pl?gene=HLA-A
CREBBP	CREB Binding Protein	Protein Coding	50	GC16M005641	69.8952	https://www.genecards.org/cgi-bin/carddisp.pl?gene=CREBBP
FLT1	Fms Related Receptor Tyrosine Kinase 1	Protein Coding	48	GC13M028300	69.8626	https://www.genecards.org/cgi-bin/carddisp.pl?gene=FLT1
HFE	Homeostatic Iron Regulator	Protein Coding	42	GC06P026087	69.7336	https://www.genecards.org/cgi-bin/carddisp.pl?gene=HFE
KRT7	Keratin 7	Protein Coding	40	GC12P052232	69.7263	https://www.genecards.org/cgi-bin/carddisp.pl?gene=KRT7
CD40	CD40 Molecule	Protein Coding	45	GC20P046118	69.7127	https://www.genecards.org/cgi-bin/carddisp.pl?gene=CD40
TGFBR1	Transforming Growth Factor Beta Receptor 1	Protein Coding	50	GC09P099104	69.6328	https://www.genecards.org/cgi-bin/carddisp.pl?gene=TGFBR1
AKT2	AKT Serine/Threonine Kinase 2	Protein Coding	51	GC19M040230	69.581	https://www.genecards.org/cgi-bin/carddisp.pl?gene=AKT2
PRKCD	Protein Kinase C Delta	Protein Coding	51	GC03P053156	69.0206	https://www.genecards.org/cgi-bin/carddisp.pl?gene=PRKCD
ABCG2	ATP Binding Cassette Subfamily G Member 2 (Junior Blood Group)	Protein Coding	48	GC04M088090	68.8876	https://www.genecards.org/cgi-bin/carddisp.pl?gene=ABCG2
TNFSF10	TNF Superfamily Member 10	Protein Coding	43	GC03M172505	68.8192	https://www.genecards.org/cgi-bin/carddisp.pl?gene=TNFSF10
VEGFC	Vascular Endothelial Growth Factor C	Protein Coding	44	GC04M176683	68.6636	https://www.genecards.org/cgi-bin/carddisp.pl?gene=VEGFC
SHH	Sonic Hedgehog Signaling Molecule	Protein Coding	47	GC07M155799	68.6383	https://www.genecards.org/cgi-bin/carddisp.pl?gene=SHH
ESR2	Estrogen Receptor 2	Protein Coding	47	GC14M064084	68.516	https://www.genecards.org/cgi-bin/carddisp.pl?gene=ESR2
PROM1	Prominin 1	Protein Coding	43	GC04M015965	68.4523	https://www.genecards.org/cgi-bin/carddisp.pl?gene=PROM1
HOXB13	Homeobox B13	Protein Coding	41	GC17M048725	68.3679	https://www.genecards.org/cgi-bin/carddisp.pl?gene=HOXB13
CCR6	C-C Motif Chemokine Receptor 6	Protein Coding	43	GC06P167111	68.261	https://www.genecards.org/cgi-bin/carddisp.pl?gene=CCR6
MEG3	Maternally Expressed 3	RNA Gene	29	GC14P108151	67.9514	https://www.genecards.org/cgi-bin/carddisp.pl?gene=MEG3
U2AF1	U2 Small Nuclear RNA Auxiliary Factor 1	Protein Coding	42	GC21M043092	67.7513	https://www.genecards.org/cgi-bin/carddisp.pl?gene=U2AF1
EWSR1	EWS RNA Binding Protein 1	Protein Coding	42	GC22P030907	67.7335	https://www.genecards.org/cgi-bin/carddisp.pl?gene=EWSR1
PLAU	Plasminogen Activator, Urokinase	Protein Coding	48	GC10P073909	67.6347	https://www.genecards.org/cgi-bin/carddisp.pl?gene=PLAU
SYK	Spleen Associated Tyrosine Kinase	Protein Coding	48	GC09P091689	67.5157	https://www.genecards.org/cgi-bin/carddisp.pl?gene=SYK
BMP2	Bone Morphogenetic Protein 2	Protein Coding	44	GC20P006696	67.4256	https://www.genecards.org/cgi-bin/carddisp.pl?gene=BMP2
HSPB1	Heat Shock Protein Family B (Small) Member 1	Protein Coding	49	GC07P076302	67.2311	https://www.genecards.org/cgi-bin/carddisp.pl?gene=HSPB1
ETV6	ETS Variant Transcription Factor 6	Protein Coding	44	GC12P011649	67.2086	https://www.genecards.org/cgi-bin/carddisp.pl?gene=ETV6
DNMT1	DNA Methyltransferase 1	Protein Coding	48	GC19M010133	67.1971	https://www.genecards.org/cgi-bin/carddisp.pl?gene=DNMT1
PDGFB	Platelet Derived Growth Factor Subunit B	Protein Coding	47	GC22M053523	66.9395	https://www.genecards.org/cgi-bin/carddisp.pl?gene=PDGFB
TYMS	Thymidylate Synthetase	Protein Coding	45	GC18P000657	66.9349	https://www.genecards.org/cgi-bin/carddisp.pl?gene=TYMS
LOC107303340	3p25 Von Hippel-Lindau Tumor Suppressor, E3 Ubiquitin Protein Ligase Alu-Mediated Recombination Region	Biological Region	2	GC03P011657	66.9101	https://www.genecards.org/cgi-bin/carddisp.pl?gene=LOC107303340
MTHFR	Methylenetetrahydrofolate Reductase	Protein Coding	46	GC01M011785	66.8611	https://www.genecards.org/cgi-bin/carddisp.pl?gene=MTHFR
BCR	BCR Activator Of RhoGEF And GTPase	Protein Coding	49	GC22P023179	66.7368	https://www.genecards.org/cgi-bin/carddisp.pl?gene=BCR
CD34	CD34 Molecule	Protein Coding	40	GC01M207880	66.7342	https://www.genecards.org/cgi-bin/carddisp.pl?gene=CD34
MIR148A	MicroRNA 148a	RNA Gene	19	GC07M025993	66.6928	https://www.genecards.org/cgi-bin/carddisp.pl?gene=MIR148A
PECAM1	Platelet And Endothelial Cell Adhesion Molecule 1	Protein Coding	38	GC17M064319	66.6349	https://www.genecards.org/cgi-bin/carddisp.pl?gene=PECAM1
POU5F1	POU Class 5 Homeobox 1	Protein Coding	44	GC06M056454	66.6164	https://www.genecards.org/cgi-bin/carddisp.pl?gene=POU5F1
ZAP70	Zeta Chain Of T Cell Receptor Associated Protein Kinase 70	Protein Coding	49	GC02P097715	66.5238	https://www.genecards.org/cgi-bin/carddisp.pl?gene=ZAP70
PGR	Progesterone Receptor	Protein Coding	47	GC11M101030	66.4828	https://www.genecards.org/cgi-bin/carddisp.pl?gene=PGR
HSP90AA1	Heat Shock Protein 90 Alpha Family Class A Member 1	Protein Coding	45	GC14M102080	66.4751	https://www.genecards.org/cgi-bin/carddisp.pl?gene=HSP90AA1
YAP1	Yes1 Associated Transcriptional Regulator	Protein Coding	46	GC11P102110	66.4246	https://www.genecards.org/cgi-bin/carddisp.pl?gene=YAP1
ING1	Inhibitor Of Growth Family Member 1	Protein Coding	41	GC13P110712	66.3703	https://www.genecards.org/cgi-bin/carddisp.pl?gene=ING1
CCL5	C-C Motif Chemokine Ligand 5	Protein Coding	41	GC17M035871	66.1113	https://www.genecards.org/cgi-bin/carddisp.pl?gene=CCL5
MIR25	MicroRNA 25	RNA Gene	19	GC07M100093	65.938	https://www.genecards.org/cgi-bin/carddisp.pl?gene=MIR25
HLA-G	Major Histocompatibility Complex, Class I, G	Protein Coding	42	GC06P070094	65.8868	https://www.genecards.org/cgi-bin/carddisp.pl?gene=HLA-G
KRT18	Keratin 18	Protein Coding	46	GC12P052948	65.8072	https://www.genecards.org/cgi-bin/carddisp.pl?gene=KRT18
MIR150	MicroRNA 150	RNA Gene	21	GC19M049500	65.7943	https://www.genecards.org/cgi-bin/carddisp.pl?gene=MIR150
ERCC4	ERCC Excision Repair 4, Endonuclease Catalytic Subunit	Protein Coding	43	GC16P013920	65.769	https://www.genecards.org/cgi-bin/carddisp.pl?gene=ERCC4
CRP	C-Reactive Protein	Protein Coding	44	GC01M159723	65.7586	https://www.genecards.org/cgi-bin/carddisp.pl?gene=CRP
POT1	Protection Of Telomeres 1	Protein Coding	42	GC07M124822	65.5098	https://www.genecards.org/cgi-bin/carddisp.pl?gene=POT1
SP1	Sp1 Transcription Factor	Protein Coding	42	GC12P053380	65.4981	https://www.genecards.org/cgi-bin/carddisp.pl?gene=SP1
MAPK3	Mitogen-Activated Protein Kinase 3	Protein Coding	47	GC16M034315	65.4162	https://www.genecards.org/cgi-bin/carddisp.pl?gene=MAPK3
HAVCR2	Hepatitis A Virus Cellular Receptor 2	Protein Coding	41	GC05M157063	65.3643	https://www.genecards.org/cgi-bin/carddisp.pl?gene=HAVCR2
HLA-DQB1	Major Histocompatibility Complex, Class II, DQ Beta 1	Protein Coding	40	GC06M056568	65.2639	https://www.genecards.org/cgi-bin/carddisp.pl?gene=HLA-DQB1
NF2	NF2, Moesin-Ezrin-Radixin Like (MERLIN) Tumor Suppressor	Protein Coding	46	GC22P029603	65.2163	https://www.genecards.org/cgi-bin/carddisp.pl?gene=NF2
IL3	Interleukin 3	Protein Coding	41	GC05P132060	65.2006	https://www.genecards.org/cgi-bin/carddisp.pl?gene=IL3
IGFBP3	Insulin Like Growth Factor Binding Protein 3	Protein Coding	42	GC07M045912	65.1712	https://www.genecards.org/cgi-bin/carddisp.pl?gene=IGFBP3
FOS	Fos Proto-Oncogene, AP-1 Transcription Factor Subunit	Protein Coding	48	GC14P075278	65.1472	https://www.genecards.org/cgi-bin/carddisp.pl?gene=FOS
TGFA	Transforming Growth Factor Alpha	Protein Coding	43	GC02M070447	65.0355	https://www.genecards.org/cgi-bin/carddisp.pl?gene=TGFA
BIRC3	Baculoviral IAP Repeat Containing 3	Protein Coding	44	GC11P102317	65.0269	https://www.genecards.org/cgi-bin/carddisp.pl?gene=BIRC3
LEP	Leptin	Protein Coding	44	GC07P128241	64.8917	https://www.genecards.org/cgi-bin/carddisp.pl?gene=LEP
CDH2	Cadherin 2	Protein Coding	50	GC18M027950	64.783	https://www.genecards.org/cgi-bin/carddisp.pl?gene=CDH2
MIR23B	MicroRNA 23b	RNA Gene	19	GC09P095085	64.6753	https://www.genecards.org/cgi-bin/carddisp.pl?gene=MIR23B
KEAP1	Kelch Like ECH Associated Protein 1	Protein Coding	46	GC19M010486	64.6572	https://www.genecards.org/cgi-bin/carddisp.pl?gene=KEAP1
TOP2A	DNA Topoisomerase II Alpha	Protein Coding	48	GC17M040388	64.5683	https://www.genecards.org/cgi-bin/carddisp.pl?gene=TOP2A
FBN1	Fibrillin 1	Protein Coding	44	GC15M048408	64.5297	https://www.genecards.org/cgi-bin/carddisp.pl?gene=FBN1
PIK3CG	Phosphatidylinositol-4,5-Bisphosphate 3-Kinase Catalytic Subunit Gamma	Protein Coding	46	GC07P106865	64.5266	https://www.genecards.org/cgi-bin/carddisp.pl?gene=PIK3CG
BMP4	Bone Morphogenetic Protein 4	Protein Coding	47	GC14M053949	64.4216	https://www.genecards.org/cgi-bin/carddisp.pl?gene=BMP4
CDKN3	Cyclin Dependent Kinase Inhibitor 3	Protein Coding	40	GC14P054398	64.3129	https://www.genecards.org/cgi-bin/carddisp.pl?gene=CDKN3
HOTAIR	HOX Transcript Antisense RNA	RNA Gene	25	GC12M053962	64.2171	https://www.genecards.org/cgi-bin/carddisp.pl?gene=HOTAIR
FLT4	Fms Related Receptor Tyrosine Kinase 4	Protein Coding	49	GC05M180607	64.2015	https://www.genecards.org/cgi-bin/carddisp.pl?gene=FLT4
CYCS	Cytochrome C, Somatic	Protein Coding	46	GC07M025118	64.121	https://www.genecards.org/cgi-bin/carddisp.pl?gene=CYCS
ERBB4	Erb-B2 Receptor Tyrosine Kinase 4	Protein Coding	52	GC02M211375	64.1209	https://www.genecards.org/cgi-bin/carddisp.pl?gene=ERBB4
SERPINA1	Serpin Family A Member 1	Protein Coding	46	GC14M094376	64.0326	https://www.genecards.org/cgi-bin/carddisp.pl?gene=SERPINA1
RASSF1	Ras Association Domain Family Member 1	Protein Coding	42	GC03M050329	63.9632	https://www.genecards.org/cgi-bin/carddisp.pl?gene=RASSF1
PLK1	Polo Like Kinase 1	Protein Coding	47	GC16P024068	63.9048	https://www.genecards.org/cgi-bin/carddisp.pl?gene=PLK1
TWIST1	Twist Family BHLH Transcription Factor 1	Protein Coding	44	GC07M019020	63.8779	https://www.genecards.org/cgi-bin/carddisp.pl?gene=TWIST1
MIR335	MicroRNA 335	RNA Gene	17	GC07P130496	63.871	https://www.genecards.org/cgi-bin/carddisp.pl?gene=MIR335
ATR	ATR Serine/Threonine Kinase	Protein Coding	50	GC03M142449	63.8027	https://www.genecards.org/cgi-bin/carddisp.pl?gene=ATR
TOP1	DNA Topoisomerase I	Protein Coding	46	GC20P041028	63.7017	https://www.genecards.org/cgi-bin/carddisp.pl?gene=TOP1
SMARCE1	SWI/SNF Related, Matrix Associated, Actin Dependent Regulator Of Chromatin, Subfamily E, Member 1	Protein Coding	43	GC17M040624	63.665	https://www.genecards.org/cgi-bin/carddisp.pl?gene=SMARCE1
CREB1	CAMP Responsive Element Binding Protein 1	Protein Coding	47	GC02P207529	63.6555	https://www.genecards.org/cgi-bin/carddisp.pl?gene=CREB1
DNMT3B	DNA Methyltransferase 3 Beta	Protein Coding	48	GC20P032762	63.5681	https://www.genecards.org/cgi-bin/carddisp.pl?gene=DNMT3B
IDH2	Isocitrate Dehydrogenase (NADP(+)) 2	Protein Coding	50	GC15M090083	63.5636	https://www.genecards.org/cgi-bin/carddisp.pl?gene=IDH2
PRKCA	Protein Kinase C Alpha	Protein Coding	48	GC17P066302	63.4128	https://www.genecards.org/cgi-bin/carddisp.pl?gene=PRKCA
CCNA2	Cyclin A2	Protein Coding	42	GC04M121816	63.3961	https://www.genecards.org/cgi-bin/carddisp.pl?gene=CCNA2
IRS1	Insulin Receptor Substrate 1	Protein Coding	45	GC02M226731	63.3957	https://www.genecards.org/cgi-bin/carddisp.pl?gene=IRS1
HNF1A	HNF1 Homeobox A	Protein Coding	43	GC12P121036	63.2856	https://www.genecards.org/cgi-bin/carddisp.pl?gene=HNF1A
MIR146B	MicroRNA 146b	RNA Gene	19	GC10P102436	63.1345	https://www.genecards.org/cgi-bin/carddisp.pl?gene=MIR146B
MPO	Myeloperoxidase	Protein Coding	48	GC17M058269	63.1337	https://www.genecards.org/cgi-bin/carddisp.pl?gene=MPO
HBB	Hemoglobin Subunit Beta	Protein Coding	43	GC11M006025	63.0491	https://www.genecards.org/cgi-bin/carddisp.pl?gene=HBB
LMNA	Lamin A/C	Protein Coding	46	GC01P156082	62.8851	https://www.genecards.org/cgi-bin/carddisp.pl?gene=LMNA
CD28	CD28 Molecule	Protein Coding	44	GC02P203706	62.8721	https://www.genecards.org/cgi-bin/carddisp.pl?gene=CD28
VCAM1	Vascular Cell Adhesion Molecule 1	Protein Coding	43	GC01P100719	62.6623	https://www.genecards.org/cgi-bin/carddisp.pl?gene=VCAM1
E2F1	E2F Transcription Factor 1	Protein Coding	42	GC20M033675	62.5728	https://www.genecards.org/cgi-bin/carddisp.pl?gene=E2F1
NQO1	NAD(P)H Quinone Dehydrogenase 1	Protein Coding	46	GC16M069706	62.5394	https://www.genecards.org/cgi-bin/carddisp.pl?gene=NQO1
HMOX1	Heme Oxygenase 1	Protein Coding	50	GC22P035380	62.5211	https://www.genecards.org/cgi-bin/carddisp.pl?gene=HMOX1
SMO	Smoothened, Frizzled Class Receptor	Protein Coding	47	GC07P130977	62.5092	https://www.genecards.org/cgi-bin/carddisp.pl?gene=SMO
SFTPC	Surfactant Protein C	Protein Coding	42	GC08P022156	62.4598	https://www.genecards.org/cgi-bin/carddisp.pl?gene=SFTPC
RELA	RELA Proto-Oncogene, NF-KB Subunit	Protein Coding	48	GC11M065653	62.2438	https://www.genecards.org/cgi-bin/carddisp.pl?gene=RELA
MIR195	MicroRNA 195	RNA Gene	19	GC17M007018	62.1765	https://www.genecards.org/cgi-bin/carddisp.pl?gene=MIR195
HMGB1	High Mobility Group Box 1	Protein Coding	43	GC13M030456	62.084	https://www.genecards.org/cgi-bin/carddisp.pl?gene=HMGB1
MSR1	Macrophage Scavenger Receptor 1	Protein Coding	43	GC08M016107	62.0831	https://www.genecards.org/cgi-bin/carddisp.pl?gene=MSR1
TMEM127	Transmembrane Protein 127	Protein Coding	36	GC02M096248	62.0714	https://www.genecards.org/cgi-bin/carddisp.pl?gene=TMEM127
PMS1	PMS1 Homolog 1, Mismatch Repair System Component	Protein Coding	40	GC02P189784	61.9652	https://www.genecards.org/cgi-bin/carddisp.pl?gene=PMS1
ZEB1	Zinc Finger E-Box Binding Homeobox 1	Protein Coding	46	GC10P031318	61.9069	https://www.genecards.org/cgi-bin/carddisp.pl?gene=ZEB1
CCNB1	Cyclin B1	Protein Coding	44	GC05P069167	61.7875	https://www.genecards.org/cgi-bin/carddisp.pl?gene=CCNB1
MIR192	MicroRNA 192	RNA Gene	21	GC11M064891	61.7803	https://www.genecards.org/cgi-bin/carddisp.pl?gene=MIR192
EPHB2	EPH Receptor B2	Protein Coding	48	GC01P022710	61.7661	https://www.genecards.org/cgi-bin/carddisp.pl?gene=EPHB2
BUB1	BUB1 Mitotic Checkpoint Serine/Threonine Kinase	Protein Coding	47	GC02M110637	61.6824	https://www.genecards.org/cgi-bin/carddisp.pl?gene=BUB1
PAX5	Paired Box 5	Protein Coding	44	GC09M036828	61.6553	https://www.genecards.org/cgi-bin/carddisp.pl?gene=PAX5
GLI1	GLI Family Zinc Finger 1	Protein Coding	45	GC12P057460	61.6096	https://www.genecards.org/cgi-bin/carddisp.pl?gene=GLI1
RARA	Retinoic Acid Receptor Alpha	Protein Coding	47	GC17P040309	61.4384	https://www.genecards.org/cgi-bin/carddisp.pl?gene=RARA
NME1	NME/NM23 Nucleoside Diphosphate Kinase 1	Protein Coding	44	GC17P051154	61.3905	https://www.genecards.org/cgi-bin/carddisp.pl?gene=NME1
CYP1B1	Cytochrome P450 Family 1 Subfamily B Member 1	Protein Coding	46	GC02M038066	61.294	https://www.genecards.org/cgi-bin/carddisp.pl?gene=CYP1B1
TNFRSF1A	TNF Receptor Superfamily Member 1A	Protein Coding	46	GC12M006328	61.2011	https://www.genecards.org/cgi-bin/carddisp.pl?gene=TNFRSF1A
BTK	Bruton Tyrosine Kinase	Protein Coding	51	GC0XM101349	61.1789	https://www.genecards.org/cgi-bin/carddisp.pl?gene=BTK
NGF	Nerve Growth Factor	Protein Coding	47	GC01M115285	61.1136	https://www.genecards.org/cgi-bin/carddisp.pl?gene=NGF
MIR100	MicroRNA 100	RNA Gene	20	GC11M122152	61.1081	https://www.genecards.org/cgi-bin/carddisp.pl?gene=MIR100
SDHC	Succinate Dehydrogenase Complex Subunit C	Protein Coding	43	GC01P161314	60.8227	https://www.genecards.org/cgi-bin/carddisp.pl?gene=SDHC
TIMP1	TIMP Metallopeptidase Inhibitor 1	Protein Coding	42	GC0XP047583	60.7178	https://www.genecards.org/cgi-bin/carddisp.pl?gene=TIMP1
TET2	Tet Methylcytosine Dioxygenase 2	Protein Coding	43	GC04P105145	60.519	https://www.genecards.org/cgi-bin/carddisp.pl?gene=TET2
CADM1	Cell Adhesion Molecule 1	Protein Coding	40	GC11M115169	60.5129	https://www.genecards.org/cgi-bin/carddisp.pl?gene=CADM1
MMP14	Matrix Metallopeptidase 14	Protein Coding	48	GC14P029125	60.5126	https://www.genecards.org/cgi-bin/carddisp.pl?gene=MMP14
THBS1	Thrombospondin 1	Protein Coding	42	GC15P039581	60.3951	https://www.genecards.org/cgi-bin/carddisp.pl?gene=THBS1
EPHA2	EPH Receptor A2	Protein Coding	50	GC01M016124	60.3379	https://www.genecards.org/cgi-bin/carddisp.pl?gene=EPHA2
GRP	Gastrin Releasing Peptide	Protein Coding	39	GC18P059220	60.2568	https://www.genecards.org/cgi-bin/carddisp.pl?gene=GRP
PTPN22	Protein Tyrosine Phosphatase Non-Receptor Type 22	Protein Coding	46	GC01M113813	60.2244	https://www.genecards.org/cgi-bin/carddisp.pl?gene=PTPN22
MIR193B	MicroRNA 193b	RNA Gene	20	GC16P014307	60.1555	https://www.genecards.org/cgi-bin/carddisp.pl?gene=MIR193B
GREM1	Gremlin 1, DAN Family BMP Antagonist	Protein Coding	41	GC15P035541	60.1034	https://www.genecards.org/cgi-bin/carddisp.pl?gene=GREM1
PRKAR1A	Protein Kinase CAMP-Dependent Type I Regulatory Subunit Alpha	Protein Coding	49	GC17P068810	60.0959	https://www.genecards.org/cgi-bin/carddisp.pl?gene=PRKAR1A
IL13	Interleukin 13	Protein Coding	42	GC05P132656	60.086	https://www.genecards.org/cgi-bin/carddisp.pl?gene=IL13
CHEK1	Checkpoint Kinase 1	Protein Coding	47	GC11P125625	60.0595	https://www.genecards.org/cgi-bin/carddisp.pl?gene=CHEK1
IL17A	Interleukin 17A	Protein Coding	39	GC06P052186	60.0298	https://www.genecards.org/cgi-bin/carddisp.pl?gene=IL17A
TYMP	Thymidine Phosphorylase	Protein Coding	44	GC22M050525	59.7875	https://www.genecards.org/cgi-bin/carddisp.pl?gene=TYMP
KRT5	Keratin 5	Protein Coding	45	GC12M052514	59.7044	https://www.genecards.org/cgi-bin/carddisp.pl?gene=KRT5
KMT2A	Lysine Methyltransferase 2A	Protein Coding	43	GC11P118436	59.6685	https://www.genecards.org/cgi-bin/carddisp.pl?gene=KMT2A
ACTB	Actin Beta	Protein Coding	47	GC07M005527	59.4747	https://www.genecards.org/cgi-bin/carddisp.pl?gene=ACTB
BCL2L11	BCL2 Like 11	Protein Coding	42	GC02P111119	59.395	https://www.genecards.org/cgi-bin/carddisp.pl?gene=BCL2L11
CCN2	Cellular Communication Network Factor 2	Protein Coding	36	GC06M131948	59.3868	https://www.genecards.org/cgi-bin/carddisp.pl?gene=CCN2
MIR199B	MicroRNA 199b	RNA Gene	19	GC09M128244	59.2598	https://www.genecards.org/cgi-bin/carddisp.pl?gene=MIR199B
XPA	XPA, DNA Damage Recognition And Repair Factor	Protein Coding	44	GC09M097654	59.1501	https://www.genecards.org/cgi-bin/carddisp.pl?gene=XPA
CD19	CD19 Molecule	Protein Coding	47	GC16P037640	59.0872	https://www.genecards.org/cgi-bin/carddisp.pl?gene=CD19
CEACAM6	CEA Cell Adhesion Molecule 6	Protein Coding	40	GC19P041750	59.0682	https://www.genecards.org/cgi-bin/carddisp.pl?gene=CEACAM6
KRT8	Keratin 8	Protein Coding	45	GC12M052897	59.0097	https://www.genecards.org/cgi-bin/carddisp.pl?gene=KRT8
MIR122	MicroRNA 122	RNA Gene	21	GC18P058451	58.9868	https://www.genecards.org/cgi-bin/carddisp.pl?gene=MIR122
PPM1D	Protein Phosphatase, Mg2+/Mn2+ Dependent 1D	Protein Coding	44	GC17P060600	58.9506	https://www.genecards.org/cgi-bin/carddisp.pl?gene=PPM1D
TFRC	Transferrin Receptor	Protein Coding	46	GC03M196027	58.8147	https://www.genecards.org/cgi-bin/carddisp.pl?gene=TFRC
INSR	Insulin Receptor	Protein Coding	51	GC19M007112	58.6749	https://www.genecards.org/cgi-bin/carddisp.pl?gene=INSR
CCND3	Cyclin D3	Protein Coding	45	GC06M041934	58.6276	https://www.genecards.org/cgi-bin/carddisp.pl?gene=CCND3
PHB1	Prohibitin 1	Protein Coding	35	GC17M049406	58.5726	https://www.genecards.org/cgi-bin/carddisp.pl?gene=PHB1
CBL	Cbl Proto-Oncogene	Protein Coding	48	GC11P119206	58.5364	https://www.genecards.org/cgi-bin/carddisp.pl?gene=CBL
CFLAR	CASP8 And FADD Like Apoptosis Regulator	Protein Coding	43	GC02P201117	58.5351	https://www.genecards.org/cgi-bin/carddisp.pl?gene=CFLAR
CD36	CD36 Molecule	Protein Coding	46	GC07P080369	58.5206	https://www.genecards.org/cgi-bin/carddisp.pl?gene=CD36
SOD2	Superoxide Dismutase 2	Protein Coding	48	GC06M159669	58.5163	https://www.genecards.org/cgi-bin/carddisp.pl?gene=SOD2
DLC1	DLC1 Rho GTPase Activating Protein	Protein Coding	44	GC08M013083	58.4081	https://www.genecards.org/cgi-bin/carddisp.pl?gene=DLC1
NSD1	Nuclear Receptor Binding SET Domain Protein 1	Protein Coding	41	GC05P177134	58.3976	https://www.genecards.org/cgi-bin/carddisp.pl?gene=NSD1
MIF	Macrophage Migration Inhibitory Factor	Protein Coding	47	GC22P023894	58.3972	https://www.genecards.org/cgi-bin/carddisp.pl?gene=MIF
MIR106A	MicroRNA 106a	RNA Gene	18	GC0XM134219	58.3605	https://www.genecards.org/cgi-bin/carddisp.pl?gene=MIR106A
FLNA	Filamin A	Protein Coding	47	GC0XM154348	58.3072	https://www.genecards.org/cgi-bin/carddisp.pl?gene=FLNA
MYB	MYB Proto-Oncogene, Transcription Factor	Protein Coding	48	GC06P135180	58.3037	https://www.genecards.org/cgi-bin/carddisp.pl?gene=MYB
MIRLET7A1	MicroRNA Let-7a-1	RNA Gene	21	GC09P094175	58.2871	https://www.genecards.org/cgi-bin/carddisp.pl?gene=MIRLET7A1
MUC16	Mucin 16, Cell Surface Associated	Protein Coding	36	GC19M008848	58.2173	https://www.genecards.org/cgi-bin/carddisp.pl?gene=MUC16
RNASEL	Ribonuclease L	Protein Coding	43	GC01M182573	58.1047	https://www.genecards.org/cgi-bin/carddisp.pl?gene=RNASEL
IL7	Interleukin 7	Protein Coding	39	GC08M078689	58.0983	https://www.genecards.org/cgi-bin/carddisp.pl?gene=IL7
PRF1	Perforin 1	Protein Coding	43	GC10M070597	58.0759	https://www.genecards.org/cgi-bin/carddisp.pl?gene=PRF1
SMAD2	SMAD Family Member 2	Protein Coding	46	GC18M047809	58.073	https://www.genecards.org/cgi-bin/carddisp.pl?gene=SMAD2
PLAUR	Plasminogen Activator, Urokinase Receptor	Protein Coding	42	GC19M043646	58.072	https://www.genecards.org/cgi-bin/carddisp.pl?gene=PLAUR
CD79A	CD79a Molecule	Protein Coding	44	GC19P041877	58.0039	https://www.genecards.org/cgi-bin/carddisp.pl?gene=CD79A
ANXA5	Annexin A5	Protein Coding	44	GC04M121667	57.9134	https://www.genecards.org/cgi-bin/carddisp.pl?gene=ANXA5
ABRAXAS1	Abraxas 1, BRCA1 A Complex Subunit	Protein Coding	28	GC04M083460	57.913	https://www.genecards.org/cgi-bin/carddisp.pl?gene=ABRAXAS1
PVT1	Pvt1 Oncogene	RNA Gene	24	GC08P127841	57.8277	https://www.genecards.org/cgi-bin/carddisp.pl?gene=PVT1
SST	Somatostatin	Protein Coding	40	GC03M187668	57.7661	https://www.genecards.org/cgi-bin/carddisp.pl?gene=SST
RAD54L	RAD54 Like	Protein Coding	44	GC01P046305	57.6619	https://www.genecards.org/cgi-bin/carddisp.pl?gene=RAD54L
KRT20	Keratin 20	Protein Coding	39	GC17M040875	57.6381	https://www.genecards.org/cgi-bin/carddisp.pl?gene=KRT20
ERCC5	ERCC Excision Repair 5, Endonuclease	Protein Coding	43	GC13P102845	57.6182	https://www.genecards.org/cgi-bin/carddisp.pl?gene=ERCC5
GATA1	GATA Binding Protein 1	Protein Coding	45	GC0XP048786	57.6084	https://www.genecards.org/cgi-bin/carddisp.pl?gene=GATA1
MIR10A	MicroRNA 10a	RNA Gene	21	GC17M048579	57.5218	https://www.genecards.org/cgi-bin/carddisp.pl?gene=MIR10A
GJB2	Gap Junction Protein Beta 2	Protein Coding	45	GC13M020187	57.508	https://www.genecards.org/cgi-bin/carddisp.pl?gene=GJB2
FANCD2	FA Complementation Group D2	Protein Coding	44	GC03P010026	57.4512	https://www.genecards.org/cgi-bin/carddisp.pl?gene=FANCD2
NEAT1	Nuclear Paraspeckle Assembly Transcript 1	RNA Gene	23	GC11P068094	57.4373	https://www.genecards.org/cgi-bin/carddisp.pl?gene=NEAT1
DCC	DCC Netrin 1 Receptor	Protein Coding	44	GC18P052340	57.4314	https://www.genecards.org/cgi-bin/carddisp.pl?gene=DCC
MIR483	MicroRNA 483	RNA Gene	18	GC11M002384	57.4074	https://www.genecards.org/cgi-bin/carddisp.pl?gene=MIR483
DMD	Dystrophin	Protein Coding	45	GC0XM031097	57.3958	https://www.genecards.org/cgi-bin/carddisp.pl?gene=DMD
CD40LG	CD40 Ligand	Protein Coding	44	GC0XP136649	57.3634	https://www.genecards.org/cgi-bin/carddisp.pl?gene=CD40LG
GATA3	GATA Binding Protein 3	Protein Coding	47	GC10P008045	57.2494	https://www.genecards.org/cgi-bin/carddisp.pl?gene=GATA3
HDAC1	Histone Deacetylase 1	Protein Coding	47	GC01P032292	57.0399	https://www.genecards.org/cgi-bin/carddisp.pl?gene=HDAC1
MME	Membrane Metalloendopeptidase	Protein Coding	47	GC03P155024	57.0315	https://www.genecards.org/cgi-bin/carddisp.pl?gene=MME
MIR22	MicroRNA 22	RNA Gene	20	GC17M001713	56.9964	https://www.genecards.org/cgi-bin/carddisp.pl?gene=MIR22
MIR128-1	MicroRNA 128-1	RNA Gene	19	GC02P135665	56.7688	https://www.genecards.org/cgi-bin/carddisp.pl?gene=MIR128-1
CD8A	CD8a Molecule	Protein Coding	44	GC02M086784	56.7511	https://www.genecards.org/cgi-bin/carddisp.pl?gene=CD8A
NRG1	Neuregulin 1	Protein Coding	44	GC08P031639	56.7332	https://www.genecards.org/cgi-bin/carddisp.pl?gene=NRG1
SNAI2	Snail Family Transcriptional Repressor 2	Protein Coding	42	GC08M048917	56.6783	https://www.genecards.org/cgi-bin/carddisp.pl?gene=SNAI2
EDN1	Endothelin 1	Protein Coding	45	GC06P012256	56.6572	https://www.genecards.org/cgi-bin/carddisp.pl?gene=EDN1
UCA1	Urothelial Cancer Associated 1	RNA Gene	22	GC19P015828	56.6129	https://www.genecards.org/cgi-bin/carddisp.pl?gene=UCA1
SIRT1	Sirtuin 1	Protein Coding	46	GC10P067884	56.5153	https://www.genecards.org/cgi-bin/carddisp.pl?gene=SIRT1
CTNND1	Catenin Delta 1	Protein Coding	43	GC11P058018	56.5116	https://www.genecards.org/cgi-bin/carddisp.pl?gene=CTNND1
COL1A1	Collagen Type I Alpha 1 Chain	Protein Coding	48	GC17M050183	56.4441	https://www.genecards.org/cgi-bin/carddisp.pl?gene=COL1A1
MIR181A1	MicroRNA 181a-1	RNA Gene	18	GC01M198860	56.4251	https://www.genecards.org/cgi-bin/carddisp.pl?gene=MIR181A1
MIR375	MicroRNA 375	RNA Gene	19	GC02M219001	56.4248	https://www.genecards.org/cgi-bin/carddisp.pl?gene=MIR375
MUC4	Mucin 4, Cell Surface Associated	Protein Coding	37	GC03M195746	56.4164	https://www.genecards.org/cgi-bin/carddisp.pl?gene=MUC4
MIR142	MicroRNA 142	RNA Gene	20	GC17M058331	56.4143	https://www.genecards.org/cgi-bin/carddisp.pl?gene=MIR142
PTK2B	Protein Tyrosine Kinase 2 Beta	Protein Coding	47	GC08P027311	56.3558	https://www.genecards.org/cgi-bin/carddisp.pl?gene=PTK2B
BMP6	Bone Morphogenetic Protein 6	Protein Coding	41	GC06P007726	56.3122	https://www.genecards.org/cgi-bin/carddisp.pl?gene=BMP6
DHFR	Dihydrofolate Reductase	Protein Coding	46	GC05M080626	56.3035	https://www.genecards.org/cgi-bin/carddisp.pl?gene=DHFR
SOS1	SOS Ras/Rac Guanine Nucleotide Exchange Factor 1	Protein Coding	46	GC02M038981	56.2797	https://www.genecards.org/cgi-bin/carddisp.pl?gene=SOS1
CDC25A	Cell Division Cycle 25A	Protein Coding	45	GC03M048173	56.244	https://www.genecards.org/cgi-bin/carddisp.pl?gene=CDC25A
MAD1L1	Mitotic Arrest Deficient 1 Like 1	Protein Coding	44	GC07M001815	56.0453	https://www.genecards.org/cgi-bin/carddisp.pl?gene=MAD1L1
MIR342	MicroRNA 342	RNA Gene	18	GC14P100109	56.0031	https://www.genecards.org/cgi-bin/carddisp.pl?gene=MIR342
ACE	Angiotensin I Converting Enzyme	Protein Coding	47	GC17P063477	55.864	https://www.genecards.org/cgi-bin/carddisp.pl?gene=ACE
GPC3	Glypican 3	Protein Coding	43	GC0XM133535	55.8531	https://www.genecards.org/cgi-bin/carddisp.pl?gene=GPC3
KRT14	Keratin 14	Protein Coding	45	GC17M041582	55.8025	https://www.genecards.org/cgi-bin/carddisp.pl?gene=KRT14
MMP7	Matrix Metallopeptidase 7	Protein Coding	46	GC11M102425	55.7969	https://www.genecards.org/cgi-bin/carddisp.pl?gene=MMP7
SERPINA3	Serpin Family A Member 3	Protein Coding	41	GC14P094612	55.778	https://www.genecards.org/cgi-bin/carddisp.pl?gene=SERPINA3
THY1	Thy-1 Cell Surface Antigen	Protein Coding	40	GC11M119417	55.7711	https://www.genecards.org/cgi-bin/carddisp.pl?gene=THY1
SERPINE1	Serpin Family E Member 1	Protein Coding	47	GC07P101127	55.4514	https://www.genecards.org/cgi-bin/carddisp.pl?gene=SERPINE1
NFKB2	Nuclear Factor Kappa B Subunit 2	Protein Coding	50	GC10P102394	55.4231	https://www.genecards.org/cgi-bin/carddisp.pl?gene=NFKB2
SNAI1	Snail Family Transcriptional Repressor 1	Protein Coding	42	GC20P049982	55.3649	https://www.genecards.org/cgi-bin/carddisp.pl?gene=SNAI1
MIR331	MicroRNA 331	RNA Gene	18	GC12P095308	55.3634	https://www.genecards.org/cgi-bin/carddisp.pl?gene=MIR331
APOE	Apolipoprotein E	Protein Coding	47	GC19P045397	55.3599	https://www.genecards.org/cgi-bin/carddisp.pl?gene=APOE
PTHLH	Parathyroid Hormone Like Hormone	Protein Coding	43	GC12M027959	55.2376	https://www.genecards.org/cgi-bin/carddisp.pl?gene=PTHLH
PBRM1	Polybromo 1	Protein Coding	43	GC03M052545	55.0481	https://www.genecards.org/cgi-bin/carddisp.pl?gene=PBRM1
CSF1R	Colony Stimulating Factor 1 Receptor	Protein Coding	49	GC05M150053	54.907	https://www.genecards.org/cgi-bin/carddisp.pl?gene=CSF1R
PDPN	Podoplanin	Protein Coding	39	GC01P013583	54.8608	https://www.genecards.org/cgi-bin/carddisp.pl?gene=PDPN
ITGA3	Integrin Subunit Alpha 3	Protein Coding	44	GC17P050055	54.8581	https://www.genecards.org/cgi-bin/carddisp.pl?gene=ITGA3
GAS5	Growth Arrest Specific 5	RNA Gene	23	GC01M173947	54.8095	https://www.genecards.org/cgi-bin/carddisp.pl?gene=GAS5
ACTA2	Actin Alpha 2, Smooth Muscle	Protein Coding	46	GC10M088935	54.75	https://www.genecards.org/cgi-bin/carddisp.pl?gene=ACTA2
MIR26A1	MicroRNA 26a-1	RNA Gene	20	GC03P037969	54.6313	https://www.genecards.org/cgi-bin/carddisp.pl?gene=MIR26A1
LGALS3	Galectin 3	Protein Coding	42	GC14P055124	54.6054	https://www.genecards.org/cgi-bin/carddisp.pl?gene=LGALS3
RPS6KB1	Ribosomal Protein S6 Kinase B1	Protein Coding	47	GC17P059893	54.5921	https://www.genecards.org/cgi-bin/carddisp.pl?gene=RPS6KB1
NOS3	Nitric Oxide Synthase 3	Protein Coding	49	GC07P150990	54.5647	https://www.genecards.org/cgi-bin/carddisp.pl?gene=NOS3
ITGB3	Integrin Subunit Beta 3	Protein Coding	47	GC17P048246	54.5544	https://www.genecards.org/cgi-bin/carddisp.pl?gene=ITGB3
BMI1	BMI1 Proto-Oncogene, Polycomb Ring Finger	Protein Coding	42	GC10P022326	54.5439	https://www.genecards.org/cgi-bin/carddisp.pl?gene=BMI1
MECP2	Methyl-CpG Binding Protein 2	Protein Coding	43	GC0XM154021	54.4966	https://www.genecards.org/cgi-bin/carddisp.pl?gene=MECP2
IL1A	Interleukin 1 Alpha	Protein Coding	41	GC02M112773	54.4819	https://www.genecards.org/cgi-bin/carddisp.pl?gene=IL1A
WRAP53	WD Repeat Containing Antisense To TP53	Protein Coding	40	GC17P010080	54.4616	https://www.genecards.org/cgi-bin/carddisp.pl?gene=WRAP53
CCND2	Cyclin D2	Protein Coding	46	GC12P016341	54.4498	https://www.genecards.org/cgi-bin/carddisp.pl?gene=CCND2
HSPA5	Heat Shock Protein Family A (Hsp70) Member 5	Protein Coding	44	GC09M125234	54.3517	https://www.genecards.org/cgi-bin/carddisp.pl?gene=HSPA5
DLK1	Delta Like Non-Canonical Notch Ligand 1	Protein Coding	42	GC14P107984	54.3435	https://www.genecards.org/cgi-bin/carddisp.pl?gene=DLK1
AXL	AXL Receptor Tyrosine Kinase	Protein Coding	49	GC19P041219	54.213	https://www.genecards.org/cgi-bin/carddisp.pl?gene=AXL
ITGB4	Integrin Subunit Beta 4	Protein Coding	46	GC17P075721	54.1627	https://www.genecards.org/cgi-bin/carddisp.pl?gene=ITGB4
SHC1	SHC Adaptor Protein 1	Protein Coding	43	GC01M154962	54.1157	https://www.genecards.org/cgi-bin/carddisp.pl?gene=SHC1
SPARC	Secreted Protein Acidic And Cysteine Rich	Protein Coding	48	GC05M151661	54.1049	https://www.genecards.org/cgi-bin/carddisp.pl?gene=SPARC
NRP1	Neuropilin 1	Protein Coding	44	GC10M033177	54.0714	https://www.genecards.org/cgi-bin/carddisp.pl?gene=NRP1
HDAC9	Histone Deacetylase 9	Protein Coding	45	GC07P018086	54.0208	https://www.genecards.org/cgi-bin/carddisp.pl?gene=HDAC9
PLA2G2A	Phospholipase A2 Group IIA	Protein Coding	45	GC01M019975	53.9688	https://www.genecards.org/cgi-bin/carddisp.pl?gene=PLA2G2A
ITGA6	Integrin Subunit Alpha 6	Protein Coding	47	GC02P172427	53.9381	https://www.genecards.org/cgi-bin/carddisp.pl?gene=ITGA6
MAP3K1	Mitogen-Activated Protein Kinase Kinase Kinase 1	Protein Coding	47	GC05P056815	53.8598	https://www.genecards.org/cgi-bin/carddisp.pl?gene=MAP3K1
IKBKB	Inhibitor Of Nuclear Factor Kappa B Kinase Subunit Beta	Protein Coding	50	GC08P042271	53.8441	https://www.genecards.org/cgi-bin/carddisp.pl?gene=IKBKB
SOD1	Superoxide Dismutase 1	Protein Coding	49	GC21P031659	53.7785	https://www.genecards.org/cgi-bin/carddisp.pl?gene=SOD1
BAK1	BCL2 Antagonist/Killer 1	Protein Coding	42	GC06M033572	53.7107	https://www.genecards.org/cgi-bin/carddisp.pl?gene=BAK1
MIR424	MicroRNA 424	RNA Gene	17	GC0XM134677	53.6886	https://www.genecards.org/cgi-bin/carddisp.pl?gene=MIR424
RIPK1	Receptor Interacting Serine/Threonine Kinase 1	Protein Coding	47	GC06P003116	53.6722	https://www.genecards.org/cgi-bin/carddisp.pl?gene=RIPK1
LOC100507346	Uncharacterized LOC100507346	RNA Gene	9	GC09P095463	53.6415	https://www.genecards.org/cgi-bin/carddisp.pl?gene=LOC100507346
CDC25C	Cell Division Cycle 25C	Protein Coding	46	GC05M138285	53.5888	https://www.genecards.org/cgi-bin/carddisp.pl?gene=CDC25C
MIR144	MicroRNA 144	RNA Gene	18	GC17M032770	53.5018	https://www.genecards.org/cgi-bin/carddisp.pl?gene=MIR144
TCF4	Transcription Factor 4	Protein Coding	44	GC18M055222	53.4956	https://www.genecards.org/cgi-bin/carddisp.pl?gene=TCF4
LIG4	DNA Ligase 4	Protein Coding	46	GC13M108207	53.4501	https://www.genecards.org/cgi-bin/carddisp.pl?gene=LIG4
TUG1	Taurine Up-Regulated 1	Protein Coding	23	GC22P030969	53.4374	https://www.genecards.org/cgi-bin/carddisp.pl?gene=TUG1
LEPR	Leptin Receptor	Protein Coding	47	GC01P065421	53.4283	https://www.genecards.org/cgi-bin/carddisp.pl?gene=LEPR
LAMC2	Laminin Subunit Gamma 2	Protein Coding	44	GC01P183186	53.4129	https://www.genecards.org/cgi-bin/carddisp.pl?gene=LAMC2
COL2A1	Collagen Type II Alpha 1 Chain	Protein Coding	46	GC12M047972	53.3773	https://www.genecards.org/cgi-bin/carddisp.pl?gene=COL2A1
NOS2	Nitric Oxide Synthase 2	Protein Coding	47	GC17M027756	53.3497	https://www.genecards.org/cgi-bin/carddisp.pl?gene=NOS2
IFNA1	Interferon Alpha 1	Protein Coding	38	GC09P021562	53.3405	https://www.genecards.org/cgi-bin/carddisp.pl?gene=IFNA1
MIR23A	MicroRNA 23a	RNA Gene	20	GC19M014294	53.2269	https://www.genecards.org/cgi-bin/carddisp.pl?gene=MIR23A
RRAS2	RAS Related 2	Protein Coding	44	GC11M014299	53.1338	https://www.genecards.org/cgi-bin/carddisp.pl?gene=RRAS2
DPYD	Dihydropyrimidine Dehydrogenase	Protein Coding	50	GC01M097015	53.0711	https://www.genecards.org/cgi-bin/carddisp.pl?gene=DPYD
CYP19A1	Cytochrome P450 Family 19 Subfamily A Member 1	Protein Coding	47	GC15M051208	53.063	https://www.genecards.org/cgi-bin/carddisp.pl?gene=CYP19A1
TIMP2	TIMP Metallopeptidase Inhibitor 2	Protein Coding	42	GC17M078852	53.044	https://www.genecards.org/cgi-bin/carddisp.pl?gene=TIMP2
MIR15B	MicroRNA 15b	RNA Gene	18	GC03P160404	53.0128	https://www.genecards.org/cgi-bin/carddisp.pl?gene=MIR15B
MIR196A2	MicroRNA 196a-2	RNA Gene	21	GC12P054762	52.9866	https://www.genecards.org/cgi-bin/carddisp.pl?gene=MIR196A2
TGFB2	Transforming Growth Factor Beta 2	Protein Coding	48	GC01P218345	52.9475	https://www.genecards.org/cgi-bin/carddisp.pl?gene=TGFB2
TNFRSF10A	TNF Receptor Superfamily Member 10a	Protein Coding	42	GC08M023190	52.9248	https://www.genecards.org/cgi-bin/carddisp.pl?gene=TNFRSF10A
CDKN2B-AS1	CDKN2B Antisense RNA 1	RNA Gene	21	GC09P021994	52.915	https://www.genecards.org/cgi-bin/carddisp.pl?gene=CDKN2B-AS1
MYH9	Myosin Heavy Chain 9	Protein Coding	47	GC22M036281	52.7977	https://www.genecards.org/cgi-bin/carddisp.pl?gene=MYH9
SKP2	S-Phase Kinase Associated Protein 2	Protein Coding	42	GC05P036151	52.7881	https://www.genecards.org/cgi-bin/carddisp.pl?gene=SKP2
TCF7L2	Transcription Factor 7 Like 2	Protein Coding	44	GC10P112950	52.7647	https://www.genecards.org/cgi-bin/carddisp.pl?gene=TCF7L2
CEACAM3	CEA Cell Adhesion Molecule 3	Protein Coding	40	GC19P041796	52.7602	https://www.genecards.org/cgi-bin/carddisp.pl?gene=CEACAM3
ECT2	Epithelial Cell Transforming 2	Protein Coding	39	GC03P172750	52.685	https://www.genecards.org/cgi-bin/carddisp.pl?gene=ECT2
CCR5	C-C Motif Chemokine Receptor 5	Protein Coding	44	GC03P046383	52.6474	https://www.genecards.org/cgi-bin/carddisp.pl?gene=CCR5
BSG	Basigin (Ok Blood Group)	Protein Coding	42	GC19P000571	52.6461	https://www.genecards.org/cgi-bin/carddisp.pl?gene=BSG
SMAD7	SMAD Family Member 7	Protein Coding	42	GC18M048919	52.6351	https://www.genecards.org/cgi-bin/carddisp.pl?gene=SMAD7
ZFHX3	Zinc Finger Homeobox 3	Protein Coding	40	GC16M072782	52.617	https://www.genecards.org/cgi-bin/carddisp.pl?gene=ZFHX3
MIR206	MicroRNA 206	RNA Gene	20	GC06P052144	52.5559	https://www.genecards.org/cgi-bin/carddisp.pl?gene=MIR206
ABCA3	ATP Binding Cassette Subfamily A Member 3	Protein Coding	47	GC16M002275	52.549	https://www.genecards.org/cgi-bin/carddisp.pl?gene=ABCA3
VDR	Vitamin D Receptor	Protein Coding	48	GC12M047841	52.519	https://www.genecards.org/cgi-bin/carddisp.pl?gene=VDR
TCF3	Transcription Factor 3	Protein Coding	43	GC19M001609	52.4978	https://www.genecards.org/cgi-bin/carddisp.pl?gene=TCF3
CCAT2	Colon Cancer Associated Transcript 2	RNA Gene	13	GC08P127400	52.4954	https://www.genecards.org/cgi-bin/carddisp.pl?gene=CCAT2
IL2RG	Interleukin 2 Receptor Subunit Gamma	Protein Coding	45	GC0XM071108	52.4924	https://www.genecards.org/cgi-bin/carddisp.pl?gene=IL2RG
SFTPB	Surfactant Protein B	Protein Coding	42	GC02M085657	52.4876	https://www.genecards.org/cgi-bin/carddisp.pl?gene=SFTPB
RASA1	RAS P21 Protein Activator 1	Protein Coding	44	GC05P087267	52.443	https://www.genecards.org/cgi-bin/carddisp.pl?gene=RASA1
BAD	BCL2 Associated Agonist Of Cell Death	Protein Coding	43	GC11M079946	52.3682	https://www.genecards.org/cgi-bin/carddisp.pl?gene=BAD
TRIP13	Thyroid Hormone Receptor Interactor 13	Protein Coding	39	GC05P000892	52.2782	https://www.genecards.org/cgi-bin/carddisp.pl?gene=TRIP13
HSPA4	Heat Shock Protein Family A (Hsp70) Member 4	Protein Coding	40	GC05P133051	52.2463	https://www.genecards.org/cgi-bin/carddisp.pl?gene=HSPA4
CTSB	Cathepsin B	Protein Coding	48	GC08M011842	52.2148	https://www.genecards.org/cgi-bin/carddisp.pl?gene=CTSB
PTPN12	Protein Tyrosine Phosphatase Non-Receptor Type 12	Protein Coding	46	GC07P077537	52.2139	https://www.genecards.org/cgi-bin/carddisp.pl?gene=PTPN12
CHUK	Component Of Inhibitor Of Nuclear Factor Kappa B Kinase Complex	Protein Coding	50	GC10M100188	52.1367	https://www.genecards.org/cgi-bin/carddisp.pl?gene=CHUK
MCM4	Minichromosome Maintenance Complex Component 4	Protein Coding	45	GC08P047965	52.1291	https://www.genecards.org/cgi-bin/carddisp.pl?gene=MCM4
WNT5A	Wnt Family Member 5A	Protein Coding	47	GC03M055465	52.011	https://www.genecards.org/cgi-bin/carddisp.pl?gene=WNT5A
ICOSLG	Inducible T Cell Costimulator Ligand	Protein Coding	36	GC21M044222	51.9714	https://www.genecards.org/cgi-bin/carddisp.pl?gene=ICOSLG
GLDC	Glycine Decarboxylase	Protein Coding	46	GC09M006522	51.9344	https://www.genecards.org/cgi-bin/carddisp.pl?gene=GLDC
CYP3A4	Cytochrome P450 Family 3 Subfamily A Member 4	Protein Coding	48	GC07M099759	51.9321	https://www.genecards.org/cgi-bin/carddisp.pl?gene=CYP3A4
MT-CYB	Mitochondrially Encoded Cytochrome B	Protein Coding	31	GCMTP014749	51.8953	https://www.genecards.org/cgi-bin/carddisp.pl?gene=MT-CYB
CSF1	Colony Stimulating Factor 1	Protein Coding	40	GC01P109911	51.8672	https://www.genecards.org/cgi-bin/carddisp.pl?gene=CSF1
CDKN2C	Cyclin Dependent Kinase Inhibitor 2C	Protein Coding	43	GC01P050960	51.8624	https://www.genecards.org/cgi-bin/carddisp.pl?gene=CDKN2C
ABCC2	ATP Binding Cassette Subfamily C Member 2	Protein Coding	46	GC10P099782	51.8088	https://www.genecards.org/cgi-bin/carddisp.pl?gene=ABCC2
CCR7	C-C Motif Chemokine Receptor 7	Protein Coding	43	GC17M040556	51.7986	https://www.genecards.org/cgi-bin/carddisp.pl?gene=CCR7
CD24	CD24 Molecule	Protein Coding	33	GC06M106969	51.7983	https://www.genecards.org/cgi-bin/carddisp.pl?gene=CD24
XRCC5	X-Ray Repair Cross Complementing 5	Protein Coding	42	GC02P216107	51.789	https://www.genecards.org/cgi-bin/carddisp.pl?gene=XRCC5
MUC5AC	Mucin 5AC, Oligomeric Mucus/Gel-Forming	Protein Coding	36	GC11P001396	51.7507	https://www.genecards.org/cgi-bin/carddisp.pl?gene=MUC5AC
HLA-C	Major Histocompatibility Complex, Class I, C	Protein Coding	43	GC06M056461	51.7229	https://www.genecards.org/cgi-bin/carddisp.pl?gene=HLA-C
ITGAV	Integrin Subunit Alpha V	Protein Coding	44	GC02P186589	51.7121	https://www.genecards.org/cgi-bin/carddisp.pl?gene=ITGAV
AREG	Amphiregulin	Protein Coding	40	GC04P074445	51.6538	https://www.genecards.org/cgi-bin/carddisp.pl?gene=AREG
PTPN1	Protein Tyrosine Phosphatase Non-Receptor Type 1	Protein Coding	48	GC20P050510	51.5998	https://www.genecards.org/cgi-bin/carddisp.pl?gene=PTPN1
IGF2R	Insulin Like Growth Factor 2 Receptor	Protein Coding	43	GC06P159969	51.5933	https://www.genecards.org/cgi-bin/carddisp.pl?gene=IGF2R
LCK	LCK Proto-Oncogene, Src Family Tyrosine Kinase	Protein Coding	50	GC01P032251	51.5004	https://www.genecards.org/cgi-bin/carddisp.pl?gene=LCK
CCAT1	Colon Cancer Associated Transcript 1	RNA Gene	14	GC08M127207	51.4981	https://www.genecards.org/cgi-bin/carddisp.pl?gene=CCAT1
IL15	Interleukin 15	Protein Coding	38	GC04P141636	51.3454	https://www.genecards.org/cgi-bin/carddisp.pl?gene=IL15
COL17A1	Collagen Type XVII Alpha 1 Chain	Protein Coding	42	GC10M104031	51.3415	https://www.genecards.org/cgi-bin/carddisp.pl?gene=COL17A1
MAX	MYC Associated Factor X	Protein Coding	44	GC14M065039	51.3188	https://www.genecards.org/cgi-bin/carddisp.pl?gene=MAX
EZR	Ezrin	Protein Coding	43	GC06M158765	51.1844	https://www.genecards.org/cgi-bin/carddisp.pl?gene=EZR
DES	Desmin	Protein Coding	45	GC02P219418	51.1438	https://www.genecards.org/cgi-bin/carddisp.pl?gene=DES
ELAC2	ElaC Ribonuclease Z 2	Protein Coding	40	GC17M012991	51.0905	https://www.genecards.org/cgi-bin/carddisp.pl?gene=ELAC2
PALLD	Palladin, Cytoskeletal Associated Protein	Protein Coding	42	GC04P168497	51.0659	https://www.genecards.org/cgi-bin/carddisp.pl?gene=PALLD
RUNX3	RUNX Family Transcription Factor 3	Protein Coding	42	GC01M024899	51.0574	https://www.genecards.org/cgi-bin/carddisp.pl?gene=RUNX3
BDNF	Brain Derived Neurotrophic Factor	Protein Coding	44	GC11M027654	51.0296	https://www.genecards.org/cgi-bin/carddisp.pl?gene=BDNF
MVP	Major Vault Protein	Protein Coding	39	GC16P037734	50.9894	https://www.genecards.org/cgi-bin/carddisp.pl?gene=MVP
FOXO1	Forkhead Box O1	Protein Coding	46	GC13M040555	50.9743	https://www.genecards.org/cgi-bin/carddisp.pl?gene=FOXO1
CALR	Calreticulin	Protein Coding	48	GC19P012938	50.9372	https://www.genecards.org/cgi-bin/carddisp.pl?gene=CALR
IKZF1	IKAROS Family Zinc Finger 1	Protein Coding	46	GC07P050303	50.8964	https://www.genecards.org/cgi-bin/carddisp.pl?gene=IKZF1
CTAG1B	Cancer/Testis Antigen 1B	Protein Coding	30	GC0XM154617	50.8798	https://www.genecards.org/cgi-bin/carddisp.pl?gene=CTAG1B
PIK3CD	Phosphatidylinositol-4,5-Bisphosphate 3-Kinase Catalytic Subunit Delta	Protein Coding	51	GC01P009629	50.8444	https://www.genecards.org/cgi-bin/carddisp.pl?gene=PIK3CD
MIR181A2	MicroRNA 181a-2	RNA Gene	19	GC09P124692	50.7922	https://www.genecards.org/cgi-bin/carddisp.pl?gene=MIR181A2
BCL11B	BAF Chromatin Remodeling Complex Subunit BCL11B	Protein Coding	40	GC14M099169	50.7323	https://www.genecards.org/cgi-bin/carddisp.pl?gene=BCL11B
HMGA2	High Mobility Group AT-Hook 2	Protein Coding	43	GC12P065824	50.7035	https://www.genecards.org/cgi-bin/carddisp.pl?gene=HMGA2
PXN	Paxillin	Protein Coding	43	GC12M120210	50.6702	https://www.genecards.org/cgi-bin/carddisp.pl?gene=PXN
AOPEP	Aminopeptidase O (Putative)	Protein Coding	30	GC09P094728	50.6349	https://www.genecards.org/cgi-bin/carddisp.pl?gene=AOPEP
CLU	Clusterin	Protein Coding	43	GC08M027596	50.6118	https://www.genecards.org/cgi-bin/carddisp.pl?gene=CLU
FANCE	FA Complementation Group E	Protein Coding	40	GC06P070270	50.5933	https://www.genecards.org/cgi-bin/carddisp.pl?gene=FANCE
MYD88	MYD88 Innate Immune Signal Transduction Adaptor	Protein Coding	47	GC03P038139	50.5761	https://www.genecards.org/cgi-bin/carddisp.pl?gene=MYD88
YY1	YY1 Transcription Factor	Protein Coding	46	GC14P100238	50.5616	https://www.genecards.org/cgi-bin/carddisp.pl?gene=YY1
GDNF	Glial Cell Derived Neurotrophic Factor	Protein Coding	45	GC05M037812	50.4799	https://www.genecards.org/cgi-bin/carddisp.pl?gene=GDNF
LUCAT1	Lung Cancer Associated Transcript 1	RNA Gene	15	GC05M091054	50.4779	https://www.genecards.org/cgi-bin/carddisp.pl?gene=LUCAT1
ENO1	Enolase 1	Protein Coding	45	GC01M008861	50.431	https://www.genecards.org/cgi-bin/carddisp.pl?gene=ENO1
YWHAE	Tyrosine 3-Monooxygenase/Tryptophan 5-Monooxygenase Activation Protein Epsilon	Protein Coding	47	GC17M001357	50.411	https://www.genecards.org/cgi-bin/carddisp.pl?gene=YWHAE
AIP	Aryl Hydrocarbon Receptor Interacting Protein	Protein Coding	42	GC11P067468	50.4071	https://www.genecards.org/cgi-bin/carddisp.pl?gene=AIP
MMP3	Matrix Metallopeptidase 3	Protein Coding	48	GC11M102835	50.3917	https://www.genecards.org/cgi-bin/carddisp.pl?gene=MMP3
H2AC18	H2A Clustered Histone 18	Protein Coding	25	GC01M150436	50.3427	https://www.genecards.org/cgi-bin/carddisp.pl?gene=H2AC18
ASXL1	ASXL Transcriptional Regulator 1	Protein Coding	41	GC20P032483	50.2889	https://www.genecards.org/cgi-bin/carddisp.pl?gene=ASXL1
JUP	Junction Plakoglobin	Protein Coding	45	GC17M041754	50.2758	https://www.genecards.org/cgi-bin/carddisp.pl?gene=JUP
DSP	Desmoplakin	Protein Coding	47	GC06P007541	50.2416	https://www.genecards.org/cgi-bin/carddisp.pl?gene=DSP
CCNE1	Cyclin E1	Protein Coding	46	GC19P029811	50.2231	https://www.genecards.org/cgi-bin/carddisp.pl?gene=CCNE1
KLLN	Killin, P53 Regulated DNA Replication Inhibitor	Protein Coding	28	GC10M087860	50.074	https://www.genecards.org/cgi-bin/carddisp.pl?gene=KLLN
MIR199A1	MicroRNA 199a-1	RNA Gene	18	GC19M010817	50.0316	https://www.genecards.org/cgi-bin/carddisp.pl?gene=MIR199A1
FOXM1	Forkhead Box M1	Protein Coding	42	GC12M002857	50.0273	https://www.genecards.org/cgi-bin/carddisp.pl?gene=FOXM1
RBBP8	RB Binding Protein 8, Endonuclease	Protein Coding	42	GC18P022798	49.9155	https://www.genecards.org/cgi-bin/carddisp.pl?gene=RBBP8
COMT	Catechol-O-Methyltransferase	Protein Coding	48	GC22P019941	49.8968	https://www.genecards.org/cgi-bin/carddisp.pl?gene=COMT
G6PD	Glucose-6-Phosphate Dehydrogenase	Protein Coding	47	GC0XM154531	49.8637	https://www.genecards.org/cgi-bin/carddisp.pl?gene=G6PD
STAT5B	Signal Transducer And Activator Of Transcription 5B	Protein Coding	47	GC17M042199	49.8616	https://www.genecards.org/cgi-bin/carddisp.pl?gene=STAT5B
HNF4A	Hepatocyte Nuclear Factor 4 Alpha	Protein Coding	48	GC20P044355	49.8593	https://www.genecards.org/cgi-bin/carddisp.pl?gene=HNF4A
ASCL1	Achaete-Scute Family BHLH Transcription Factor 1	Protein Coding	42	GC12P102957	49.8481	https://www.genecards.org/cgi-bin/carddisp.pl?gene=ASCL1
LNCR3	Lung Cancer Susceptibility 3	Genetic Locus	2	GC05U901116	49.8303	https://www.genecards.org/cgi-bin/carddisp.pl?gene=LNCR3
RUNX2	RUNX Family Transcription Factor 2	Protein Coding	46	GC06P070369	49.7525	https://www.genecards.org/cgi-bin/carddisp.pl?gene=RUNX2
MIRLET7I	MicroRNA Let-7i	RNA Gene	19	GC12P062606	49.7255	https://www.genecards.org/cgi-bin/carddisp.pl?gene=MIRLET7I
TFAP2A	Transcription Factor AP-2 Alpha	Protein Coding	46	GC06M010393	49.7025	https://www.genecards.org/cgi-bin/carddisp.pl?gene=TFAP2A
CA9	Carbonic Anhydrase 9	Protein Coding	42	GC09P035673	49.6836	https://www.genecards.org/cgi-bin/carddisp.pl?gene=CA9
GSK3B	Glycogen Synthase Kinase 3 Beta	Protein Coding	47	GC03M119821	49.6529	https://www.genecards.org/cgi-bin/carddisp.pl?gene=GSK3B
RPL5	Ribosomal Protein L5	Protein Coding	44	GC01P092832	49.6238	https://www.genecards.org/cgi-bin/carddisp.pl?gene=RPL5
FOXO3	Forkhead Box O3	Protein Coding	42	GC06P108559	49.622	https://www.genecards.org/cgi-bin/carddisp.pl?gene=FOXO3
ETS1	ETS Proto-Oncogene 1, Transcription Factor	Protein Coding	46	GC11M128458	49.6196	https://www.genecards.org/cgi-bin/carddisp.pl?gene=ETS1
NR3C1	Nuclear Receptor Subfamily 3 Group C Member 1	Protein Coding	48	GC05M143277	49.5915	https://www.genecards.org/cgi-bin/carddisp.pl?gene=NR3C1
HLA-DQA1	Major Histocompatibility Complex, Class II, DQ Alpha 1	Protein Coding	40	GC06P070172	49.4442	https://www.genecards.org/cgi-bin/carddisp.pl?gene=HLA-DQA1
RTEL1	Regulator Of Telomere Elongation Helicase 1	Protein Coding	39	GC20P063658	49.4309	https://www.genecards.org/cgi-bin/carddisp.pl?gene=RTEL1
PAX8	Paired Box 8	Protein Coding	44	GC02M113215	49.3923	https://www.genecards.org/cgi-bin/carddisp.pl?gene=PAX8
FGF7	Fibroblast Growth Factor 7	Protein Coding	39	GC15P049423	49.3736	https://www.genecards.org/cgi-bin/carddisp.pl?gene=FGF7
APEX1	Apurinic/Apyrimidinic Endodeoxyribonuclease 1	Protein Coding	42	GC14P020455	49.3118	https://www.genecards.org/cgi-bin/carddisp.pl?gene=APEX1
MIR224	MicroRNA 224	RNA Gene	17	GC0XM151958	49.2882	https://www.genecards.org/cgi-bin/carddisp.pl?gene=MIR224
IFI27	Interferon Alpha Inducible Protein 27	Protein Coding	37	GC14P094104	49.25	https://www.genecards.org/cgi-bin/carddisp.pl?gene=IFI27
MIR30A	MicroRNA 30a	RNA Gene	19	GC06M071403	49.2473	https://www.genecards.org/cgi-bin/carddisp.pl?gene=MIR30A
AFP	Alpha Fetoprotein	Protein Coding	43	GC04P073431	49.2048	https://www.genecards.org/cgi-bin/carddisp.pl?gene=AFP
TIMP3	TIMP Metallopeptidase Inhibitor 3	Protein Coding	43	GC22P032800	49.2021	https://www.genecards.org/cgi-bin/carddisp.pl?gene=TIMP3
BMPR2	Bone Morphogenetic Protein Receptor Type 2	Protein Coding	47	GC02P202376	49.1694	https://www.genecards.org/cgi-bin/carddisp.pl?gene=BMPR2
EPO	Erythropoietin	Protein Coding	38	GC07P100720	49.1429	https://www.genecards.org/cgi-bin/carddisp.pl?gene=EPO
IL6R	Interleukin 6 Receptor	Protein Coding	46	GC01P154405	49.1091	https://www.genecards.org/cgi-bin/carddisp.pl?gene=IL6R
MT-CO1	Mitochondrially Encoded Cytochrome C Oxidase I	Protein Coding	32	GCMTP005906	49.0959	https://www.genecards.org/cgi-bin/carddisp.pl?gene=MT-CO1
STK4	Serine/Threonine Kinase 4	Protein Coding	47	GC20P044966	49.018	https://www.genecards.org/cgi-bin/carddisp.pl?gene=STK4
LOX	Lysyl Oxidase	Protein Coding	43	GC05M122063	48.992	https://www.genecards.org/cgi-bin/carddisp.pl?gene=LOX
LHCGR	Luteinizing Hormone/Choriogonadotropin Receptor	Protein Coding	45	GC02M048686	48.9859	https://www.genecards.org/cgi-bin/carddisp.pl?gene=LHCGR
PDCD4	Programmed Cell Death 4	Protein Coding	40	GC10P110871	48.9831	https://www.genecards.org/cgi-bin/carddisp.pl?gene=PDCD4
IL4R	Interleukin 4 Receptor	Protein Coding	44	GC16P027369	48.9642	https://www.genecards.org/cgi-bin/carddisp.pl?gene=IL4R
ANGPT2	Angiopoietin 2	Protein Coding	43	GC08M006499	48.9113	https://www.genecards.org/cgi-bin/carddisp.pl?gene=ANGPT2
TLR9	Toll Like Receptor 9	Protein Coding	43	GC03M052222	48.8596	https://www.genecards.org/cgi-bin/carddisp.pl?gene=TLR9
DAPK1	Death Associated Protein Kinase 1	Protein Coding	47	GC09P087497	48.8555	https://www.genecards.org/cgi-bin/carddisp.pl?gene=DAPK1
NTHL1	Nth Like DNA Glycosylase 1	Protein Coding	42	GC16M005474	48.8509	https://www.genecards.org/cgi-bin/carddisp.pl?gene=NTHL1
KLK3	Kallikrein Related Peptidase 3	Protein Coding	43	GC19P050854	48.8442	https://www.genecards.org/cgi-bin/carddisp.pl?gene=KLK3
XRCC6	X-Ray Repair Cross Complementing 6	Protein Coding	43	GC22P041622	48.8198	https://www.genecards.org/cgi-bin/carddisp.pl?gene=XRCC6
HMMR	Hyaluronan Mediated Motility Receptor	Protein Coding	40	GC05P163480	48.7464	https://www.genecards.org/cgi-bin/carddisp.pl?gene=HMMR
RYR1	Ryanodine Receptor 1	Protein Coding	44	GC19P044882	48.7237	https://www.genecards.org/cgi-bin/carddisp.pl?gene=RYR1
NOTCH3	Notch Receptor 3	Protein Coding	47	GC19M015159	48.714	https://www.genecards.org/cgi-bin/carddisp.pl?gene=NOTCH3
KLRK1	Killer Cell Lectin Like Receptor K1	Protein Coding	38	GC12M018217	48.7081	https://www.genecards.org/cgi-bin/carddisp.pl?gene=KLRK1
ICOS	Inducible T Cell Costimulator	Protein Coding	40	GC02P203937	48.6772	https://www.genecards.org/cgi-bin/carddisp.pl?gene=ICOS
KCNN4	Potassium Calcium-Activated Channel Subfamily N Member 4	Protein Coding	46	GC19M057064	48.6644	https://www.genecards.org/cgi-bin/carddisp.pl?gene=KCNN4
XPC	XPC Complex Subunit, DNA Damage Recognition And Repair Factor	Protein Coding	44	GC03M018774	48.637	https://www.genecards.org/cgi-bin/carddisp.pl?gene=XPC
CYP2D6	Cytochrome P450 Family 2 Subfamily D Member 6	Protein Coding	46	GC22M042126	48.6296	https://www.genecards.org/cgi-bin/carddisp.pl?gene=CYP2D6
FGF10	Fibroblast Growth Factor 10	Protein Coding	44	GC05M044340	48.5998	https://www.genecards.org/cgi-bin/carddisp.pl?gene=FGF10
ODC1	Ornithine Decarboxylase 1	Protein Coding	46	GC02M010432	48.5996	https://www.genecards.org/cgi-bin/carddisp.pl?gene=ODC1
TEK	TEK Receptor Tyrosine Kinase	Protein Coding	48	GC09P027109	48.5682	https://www.genecards.org/cgi-bin/carddisp.pl?gene=TEK
DKC1	Dyskerin Pseudouridine Synthase 1	Protein Coding	45	GC0XP154762	48.5527	https://www.genecards.org/cgi-bin/carddisp.pl?gene=DKC1
ITK	IL2 Inducible T Cell Kinase	Protein Coding	50	GC05P157158	48.5068	https://www.genecards.org/cgi-bin/carddisp.pl?gene=ITK
MIR9-1	MicroRNA 9-1	RNA Gene	20	GC01M156420	48.4593	https://www.genecards.org/cgi-bin/carddisp.pl?gene=MIR9-1
PTPRJ	Protein Tyrosine Phosphatase Receptor Type J	Protein Coding	45	GC11P048002	48.4587	https://www.genecards.org/cgi-bin/carddisp.pl?gene=PTPRJ
BIRC2	Baculoviral IAP Repeat Containing 2	Protein Coding	43	GC11P102347	48.4252	https://www.genecards.org/cgi-bin/carddisp.pl?gene=BIRC2
TNFRSF1B	TNF Receptor Superfamily Member 1B	Protein Coding	44	GC01P012167	48.3858	https://www.genecards.org/cgi-bin/carddisp.pl?gene=TNFRSF1B
CALCA	Calcitonin Related Polypeptide Alpha	Protein Coding	41	GC11M014945	48.3755	https://www.genecards.org/cgi-bin/carddisp.pl?gene=CALCA
MIR502	MicroRNA 502	RNA Gene	16	GC0XP050014	48.3684	https://www.genecards.org/cgi-bin/carddisp.pl?gene=MIR502
PRKCI	Protein Kinase C Iota	Protein Coding	46	GC03P170222	48.3485	https://www.genecards.org/cgi-bin/carddisp.pl?gene=PRKCI
ERCC3	ERCC Excision Repair 3, TFIIH Core Complex Helicase Subunit	Protein Coding	46	GC02M127257	48.3376	https://www.genecards.org/cgi-bin/carddisp.pl?gene=ERCC3
GNAQ	G Protein Subunit Alpha Q	Protein Coding	47	GC09M077716	48.3279	https://www.genecards.org/cgi-bin/carddisp.pl?gene=GNAQ
NOTCH2	Notch Receptor 2	Protein Coding	47	GC01M119911	48.3166	https://www.genecards.org/cgi-bin/carddisp.pl?gene=NOTCH2
HERC2	HECT And RLD Domain Containing E3 Ubiquitin Protein Ligase 2	Protein Coding	42	GC15M028111	48.2843	https://www.genecards.org/cgi-bin/carddisp.pl?gene=HERC2
FOXN1	Forkhead Box N1	Protein Coding	40	GC17P028506	48.235	https://www.genecards.org/cgi-bin/carddisp.pl?gene=FOXN1
PTPN13	Protein Tyrosine Phosphatase Non-Receptor Type 13	Protein Coding	42	GC04P086594	48.2271	https://www.genecards.org/cgi-bin/carddisp.pl?gene=PTPN13
FOXP1	Forkhead Box P1	Protein Coding	44	GC03M070926	48.183	https://www.genecards.org/cgi-bin/carddisp.pl?gene=FOXP1
CDC6	Cell Division Cycle 6	Protein Coding	43	GC17P040287	48.172	https://www.genecards.org/cgi-bin/carddisp.pl?gene=CDC6
SNHG1	Small Nucleolar RNA Host Gene 1	RNA Gene	20	GC11M079891	47.9966	https://www.genecards.org/cgi-bin/carddisp.pl?gene=SNHG1
ARAF	A-Raf Proto-Oncogene, Serine/Threonine Kinase	Protein Coding	44	GC0XP047562	47.9034	https://www.genecards.org/cgi-bin/carddisp.pl?gene=ARAF
PAX6	Paired Box 6	Protein Coding	46	GC11M031784	47.849	https://www.genecards.org/cgi-bin/carddisp.pl?gene=PAX6
EGR1	Early Growth Response 1	Protein Coding	41	GC05P138465	47.822	https://www.genecards.org/cgi-bin/carddisp.pl?gene=EGR1
CDKN1C	Cyclin Dependent Kinase Inhibitor 1C	Protein Coding	45	GC11M002902	47.7823	https://www.genecards.org/cgi-bin/carddisp.pl?gene=CDKN1C
VWF	Von Willebrand Factor	Protein Coding	46	GC12M005917	47.7437	https://www.genecards.org/cgi-bin/carddisp.pl?gene=VWF
GAPDH	Glyceraldehyde-3-Phosphate Dehydrogenase	Protein Coding	46	GC12P016412	47.6377	https://www.genecards.org/cgi-bin/carddisp.pl?gene=GAPDH
ANPEP	Alanyl Aminopeptidase, Membrane	Protein Coding	47	GC15M089784	47.6317	https://www.genecards.org/cgi-bin/carddisp.pl?gene=ANPEP
IL5	Interleukin 5	Protein Coding	42	GC05M132541	47.5887	https://www.genecards.org/cgi-bin/carddisp.pl?gene=IL5
MIR191	MicroRNA 191	RNA Gene	21	GC03M050578	47.5318	https://www.genecards.org/cgi-bin/carddisp.pl?gene=MIR191
SPRY4	Sprouty RTK Signaling Antagonist 4	Protein Coding	42	GC05M142310	47.4372	https://www.genecards.org/cgi-bin/carddisp.pl?gene=SPRY4
S100A4	S100 Calcium Binding Protein A4	Protein Coding	42	GC01M153543	47.4197	https://www.genecards.org/cgi-bin/carddisp.pl?gene=S100A4
CYP2E1	Cytochrome P450 Family 2 Subfamily E Member 1	Protein Coding	43	GC10P133520	47.3938	https://www.genecards.org/cgi-bin/carddisp.pl?gene=CYP2E1
DIABLO	Diablo IAP-Binding Mitochondrial Protein	Protein Coding	45	GC12M122208	47.3635	https://www.genecards.org/cgi-bin/carddisp.pl?gene=DIABLO
SCN9A	Sodium Voltage-Gated Channel Alpha Subunit 9	Protein Coding	46	GC02M166195	47.3508	https://www.genecards.org/cgi-bin/carddisp.pl?gene=SCN9A
TRB	T Cell Receptor Beta Locus	Protein Coding	17	GC07P147213	47.2947	https://www.genecards.org/cgi-bin/carddisp.pl?gene=TRB
AXIN1	Axin 1	Protein Coding	45	GC16M000287	47.2859	https://www.genecards.org/cgi-bin/carddisp.pl?gene=AXIN1
ATRX	ATRX Chromatin Remodeler	Protein Coding	44	GC0XM077504	47.2775	https://www.genecards.org/cgi-bin/carddisp.pl?gene=ATRX
CR2	Complement C3d Receptor 2	Protein Coding	43	GC01P207454	47.2666	https://www.genecards.org/cgi-bin/carddisp.pl?gene=CR2
GAST	Gastrin	Protein Coding	38	GC17P041712	47.2258	https://www.genecards.org/cgi-bin/carddisp.pl?gene=GAST
GATA6	GATA Binding Protein 6	Protein Coding	46	GC18P022169	47.2131	https://www.genecards.org/cgi-bin/carddisp.pl?gene=GATA6
PDGFRL	Platelet Derived Growth Factor Receptor Like	Protein Coding	40	GC08P017576	47.2002	https://www.genecards.org/cgi-bin/carddisp.pl?gene=PDGFRL
IL18	Interleukin 18	Protein Coding	41	GC11M112143	47.1809	https://www.genecards.org/cgi-bin/carddisp.pl?gene=IL18
GFAP	Glial Fibrillary Acidic Protein	Protein Coding	45	GC17M044905	47.1533	https://www.genecards.org/cgi-bin/carddisp.pl?gene=GFAP
MCC	MCC Regulator Of WNT Signaling Pathway	Protein Coding	39	GC05M113022	47.1239	https://www.genecards.org/cgi-bin/carddisp.pl?gene=MCC
MIR193A	MicroRNA 193a	RNA Gene	18	GC17P031559	47.12	https://www.genecards.org/cgi-bin/carddisp.pl?gene=MIR193A
TUBB	Tubulin Beta Class I	Protein Coding	47	GC06P070123	47.1177	https://www.genecards.org/cgi-bin/carddisp.pl?gene=TUBB
PKM	Pyruvate Kinase M1/2	Protein Coding	43	GC15M072199	47.0926	https://www.genecards.org/cgi-bin/carddisp.pl?gene=PKM
MALT1	MALT1 Paracaspase	Protein Coding	45	GC18P058671	47.0652	https://www.genecards.org/cgi-bin/carddisp.pl?gene=MALT1
ELANE	Elastase, Neutrophil Expressed	Protein Coding	44	GC19P001053	47.0608	https://www.genecards.org/cgi-bin/carddisp.pl?gene=ELANE
DROSHA	Drosha Ribonuclease III	Protein Coding	40	GC05M031401	47.0239	https://www.genecards.org/cgi-bin/carddisp.pl?gene=DROSHA
RRM1	Ribonucleotide Reductase Catalytic Subunit M1	Protein Coding	45	GC11P004115	46.997	https://www.genecards.org/cgi-bin/carddisp.pl?gene=RRM1
PCAT1	Prostate Cancer Associated Transcript 1	RNA Gene	17	GC08P126553	46.9935	https://www.genecards.org/cgi-bin/carddisp.pl?gene=PCAT1
PRKDC	Protein Kinase, DNA-Activated, Catalytic Subunit	Protein Coding	47	GC08M047773	46.9826	https://www.genecards.org/cgi-bin/carddisp.pl?gene=PRKDC
F2	Coagulation Factor II, Thrombin	Protein Coding	46	GC11P046720	46.9757	https://www.genecards.org/cgi-bin/carddisp.pl?gene=F2
CASP7	Caspase 7	Protein Coding	47	GC10P113679	46.9288	https://www.genecards.org/cgi-bin/carddisp.pl?gene=CASP7
PPP2R1A	Protein Phosphatase 2 Scaffold Subunit Aalpha	Protein Coding	45	GC19P052189	46.9218	https://www.genecards.org/cgi-bin/carddisp.pl?gene=PPP2R1A
NAT2	N-Acetyltransferase 2	Protein Coding	41	GC08P018391	46.9173	https://www.genecards.org/cgi-bin/carddisp.pl?gene=NAT2
MPL	MPL Proto-Oncogene, Thrombopoietin Receptor	Protein Coding	45	GC01P043337	46.8895	https://www.genecards.org/cgi-bin/carddisp.pl?gene=MPL
ITGA5	Integrin Subunit Alpha 5	Protein Coding	46	GC12M054683	46.8659	https://www.genecards.org/cgi-bin/carddisp.pl?gene=ITGA5
CASC2	Cancer Susceptibility 2	RNA Gene	24	GC10P118046	46.8087	https://www.genecards.org/cgi-bin/carddisp.pl?gene=CASC2
ITGA4	Integrin Subunit Alpha 4	Protein Coding	46	GC02P181456	46.8	https://www.genecards.org/cgi-bin/carddisp.pl?gene=ITGA4
COPA	COPI Coat Complex Subunit Alpha	Protein Coding	40	GC01M160288	46.7722	https://www.genecards.org/cgi-bin/carddisp.pl?gene=COPA
PTPN3	Protein Tyrosine Phosphatase Non-Receptor Type 3	Protein Coding	43	GC09M109375	46.7714	https://www.genecards.org/cgi-bin/carddisp.pl?gene=PTPN3
PTCH2	Patched 2	Protein Coding	42	GC01M044819	46.7639	https://www.genecards.org/cgi-bin/carddisp.pl?gene=PTCH2
IL2RB	Interleukin 2 Receptor Subunit Beta	Protein Coding	46	GC22M037125	46.6903	https://www.genecards.org/cgi-bin/carddisp.pl?gene=IL2RB
EPAS1	Endothelial PAS Domain Protein 1	Protein Coding	47	GC02P046293	46.6847	https://www.genecards.org/cgi-bin/carddisp.pl?gene=EPAS1
RB1CC1	RB1 Inducible Coiled-Coil 1	Protein Coding	40	GC08M052622	46.6605	https://www.genecards.org/cgi-bin/carddisp.pl?gene=RB1CC1
JAG1	Jagged Canonical Notch Ligand 1	Protein Coding	48	GC20M010637	46.6243	https://www.genecards.org/cgi-bin/carddisp.pl?gene=JAG1
CDX2	Caudal Type Homeobox 2	Protein Coding	41	GC13M027962	46.5728	https://www.genecards.org/cgi-bin/carddisp.pl?gene=CDX2
THBD	Thrombomodulin	Protein Coding	42	GC20M023026	46.5482	https://www.genecards.org/cgi-bin/carddisp.pl?gene=THBD
MMP13	Matrix Metallopeptidase 13	Protein Coding	48	GC11M102942	46.4936	https://www.genecards.org/cgi-bin/carddisp.pl?gene=MMP13
TXN	Thioredoxin	Protein Coding	43	GC09M110243	46.4916	https://www.genecards.org/cgi-bin/carddisp.pl?gene=TXN
YBX1	Y-Box Binding Protein 1	Protein Coding	37	GC01P042682	46.4904	https://www.genecards.org/cgi-bin/carddisp.pl?gene=YBX1
CD27	CD27 Molecule	Protein Coding	42	GC12P016368	46.4803	https://www.genecards.org/cgi-bin/carddisp.pl?gene=CD27
TSHR	Thyroid Stimulating Hormone Receptor	Protein Coding	45	GC14P080954	46.4661	https://www.genecards.org/cgi-bin/carddisp.pl?gene=TSHR
FOXE1	Forkhead Box E1	Protein Coding	41	GC09P097853	46.4406	https://www.genecards.org/cgi-bin/carddisp.pl?gene=FOXE1
CLDN7	Claudin 7	Protein Coding	39	GC17M007259	46.4177	https://www.genecards.org/cgi-bin/carddisp.pl?gene=CLDN7
ADIPOQ	Adiponectin, C1Q And Collagen Domain Containing	Protein Coding	42	GC03P186842	46.3975	https://www.genecards.org/cgi-bin/carddisp.pl?gene=ADIPOQ
SFTPD	Surfactant Protein D	Protein Coding	41	GC10M079937	46.3753	https://www.genecards.org/cgi-bin/carddisp.pl?gene=SFTPD
AHR	Aryl Hydrocarbon Receptor	Protein Coding	46	GC07P016916	46.359	https://www.genecards.org/cgi-bin/carddisp.pl?gene=AHR
GZMB	Granzyme B	Protein Coding	43	GC14M024630	46.3278	https://www.genecards.org/cgi-bin/carddisp.pl?gene=GZMB
RAC2	Rac Family Small GTPase 2	Protein Coding	48	GC22M037227	46.3225	https://www.genecards.org/cgi-bin/carddisp.pl?gene=RAC2
MIR152	MicroRNA 152	RNA Gene	19	GC17M048037	46.3221	https://www.genecards.org/cgi-bin/carddisp.pl?gene=MIR152
ALDH1A1	Aldehyde Dehydrogenase 1 Family Member A1	Protein Coding	44	GC09M072900	46.2418	https://www.genecards.org/cgi-bin/carddisp.pl?gene=ALDH1A1
KLF4	Kruppel Like Factor 4	Protein Coding	43	GC09M107484	46.2388	https://www.genecards.org/cgi-bin/carddisp.pl?gene=KLF4
FSCN1	Fascin Actin-Bundling Protein 1	Protein Coding	40	GC07P005592	46.1993	https://www.genecards.org/cgi-bin/carddisp.pl?gene=FSCN1
AURKB	Aurora Kinase B	Protein Coding	47	GC17M009829	46.1531	https://www.genecards.org/cgi-bin/carddisp.pl?gene=AURKB
NONO	Non-POU Domain Containing Octamer Binding	Protein Coding	43	GC0XP071255	46.1486	https://www.genecards.org/cgi-bin/carddisp.pl?gene=NONO
MXI1	MAX Interactor 1, Dimerization Protein	Protein Coding	40	GC10P110208	46.1278	https://www.genecards.org/cgi-bin/carddisp.pl?gene=MXI1
TTN	Titin	Protein Coding	45	GC02M178525	46.0799	https://www.genecards.org/cgi-bin/carddisp.pl?gene=TTN
TKT	Transketolase	Protein Coding	45	GC03M053224	46.0674	https://www.genecards.org/cgi-bin/carddisp.pl?gene=TKT
REST	RE1 Silencing Transcription Factor	Protein Coding	42	GC04P056907	46.0589	https://www.genecards.org/cgi-bin/carddisp.pl?gene=REST
TNFSF11	TNF Superfamily Member 11	Protein Coding	44	GC13P042562	46.0339	https://www.genecards.org/cgi-bin/carddisp.pl?gene=TNFSF11
JAK1	Janus Kinase 1	Protein Coding	51	GC01M064833	46.0102	https://www.genecards.org/cgi-bin/carddisp.pl?gene=JAK1
SOCS3	Suppressor Of Cytokine Signaling 3	Protein Coding	42	GC17M078356	45.9395	https://www.genecards.org/cgi-bin/carddisp.pl?gene=SOCS3
CTSD	Cathepsin D	Protein Coding	48	GC11M001752	45.9154	https://www.genecards.org/cgi-bin/carddisp.pl?gene=CTSD
WRN	WRN RecQ Like Helicase	Protein Coding	43	GC08P031033	45.8657	https://www.genecards.org/cgi-bin/carddisp.pl?gene=WRN
CXCR3	C-X-C Motif Chemokine Receptor 3	Protein Coding	42	GC0XM071615	45.7786	https://www.genecards.org/cgi-bin/carddisp.pl?gene=CXCR3
IDO1	Indoleamine 2,3-Dioxygenase 1	Protein Coding	42	GC08P039891	45.7774	https://www.genecards.org/cgi-bin/carddisp.pl?gene=IDO1
KCNQ1OT1	KCNQ1 Opposite Strand/Antisense Transcript 1	RNA Gene	26	GC11M002661	45.7137	https://www.genecards.org/cgi-bin/carddisp.pl?gene=KCNQ1OT1
KDM4C	Lysine Demethylase 4C	Protein Coding	39	GC09P006720	45.6979	https://www.genecards.org/cgi-bin/carddisp.pl?gene=KDM4C
TGFB3	Transforming Growth Factor Beta 3	Protein Coding	44	GC14M075958	45.6932	https://www.genecards.org/cgi-bin/carddisp.pl?gene=TGFB3
ELN	Elastin	Protein Coding	43	GC07P074027	45.6806	https://www.genecards.org/cgi-bin/carddisp.pl?gene=ELN
GATA4	GATA Binding Protein 4	Protein Coding	46	GC08P011676	45.6522	https://www.genecards.org/cgi-bin/carddisp.pl?gene=GATA4
FASN	Fatty Acid Synthase	Protein Coding	47	GC17M082078	45.6507	https://www.genecards.org/cgi-bin/carddisp.pl?gene=FASN
EDNRA	Endothelin Receptor Type A	Protein Coding	47	GC04P147480	45.6499	https://www.genecards.org/cgi-bin/carddisp.pl?gene=EDNRA
GSN	Gelsolin	Protein Coding	46	GC09P121201	45.5881	https://www.genecards.org/cgi-bin/carddisp.pl?gene=GSN
ACTC1	Actin Alpha Cardiac Muscle 1	Protein Coding	40	GC15M034790	45.5557	https://www.genecards.org/cgi-bin/carddisp.pl?gene=ACTC1
BECN1	Beclin 1	Protein Coding	43	GC17M042810	45.5518	https://www.genecards.org/cgi-bin/carddisp.pl?gene=BECN1
GBA	Glucosylceramidase Beta	Protein Coding	45	GC01M155234	45.5166	https://www.genecards.org/cgi-bin/carddisp.pl?gene=GBA
CEACAM1	CEA Cell Adhesion Molecule 1	Protein Coding	42	GC19M042507	45.4976	https://www.genecards.org/cgi-bin/carddisp.pl?gene=CEACAM1
MSMB	Microseminoprotein Beta	Protein Coding	39	GC10M046033	45.472	https://www.genecards.org/cgi-bin/carddisp.pl?gene=MSMB
TYR	Tyrosinase	Protein Coding	45	GC11P089177	45.4413	https://www.genecards.org/cgi-bin/carddisp.pl?gene=TYR
CLTC	Clathrin Heavy Chain	Protein Coding	44	GC17P059619	45.435	https://www.genecards.org/cgi-bin/carddisp.pl?gene=CLTC
CXCR2	C-X-C Motif Chemokine Receptor 2	Protein Coding	47	GC02P218125	45.4297	https://www.genecards.org/cgi-bin/carddisp.pl?gene=CXCR2
TG	Thyroglobulin	Protein Coding	40	GC08P132866	45.4084	https://www.genecards.org/cgi-bin/carddisp.pl?gene=TG
EPHB4	EPH Receptor B4	Protein Coding	49	GC07M101134	45.3926	https://www.genecards.org/cgi-bin/carddisp.pl?gene=EPHB4
SMPD1	Sphingomyelin Phosphodiesterase 1	Protein Coding	45	GC11P006390	45.3835	https://www.genecards.org/cgi-bin/carddisp.pl?gene=SMPD1
IGH	Immunoglobulin Heavy Locus	Protein Coding	16	GC14M111484	45.3718	https://www.genecards.org/cgi-bin/carddisp.pl?gene=IGH
RPS19	Ribosomal Protein S19	Protein Coding	46	GC19P045096	45.3561	https://www.genecards.org/cgi-bin/carddisp.pl?gene=RPS19
CHRNA3	Cholinergic Receptor Nicotinic Alpha 3 Subunit	Protein Coding	42	GC15M078594	45.3392	https://www.genecards.org/cgi-bin/carddisp.pl?gene=CHRNA3
CDH13	Cadherin 13	Protein Coding	41	GC16P082626	45.2838	https://www.genecards.org/cgi-bin/carddisp.pl?gene=CDH13
SETBP1	SET Binding Protein 1	Protein Coding	39	GC18P044680	45.2663	https://www.genecards.org/cgi-bin/carddisp.pl?gene=SETBP1
TRPV4	Transient Receptor Potential Cation Channel Subfamily V Member 4	Protein Coding	47	GC12M109783	45.2277	https://www.genecards.org/cgi-bin/carddisp.pl?gene=TRPV4
EML4	EMAP Like 4	Protein Coding	36	GC02P042169	45.2248	https://www.genecards.org/cgi-bin/carddisp.pl?gene=EML4
IKBKG	Inhibitor Of Nuclear Factor Kappa B Kinase Regulatory Subunit Gamma	Protein Coding	46	GC0XP154541	45.2239	https://www.genecards.org/cgi-bin/carddisp.pl?gene=IKBKG
CEBPA	CCAAT Enhancer Binding Protein Alpha	Protein Coding	45	GC19M033299	45.1855	https://www.genecards.org/cgi-bin/carddisp.pl?gene=CEBPA
ANGPT1	Angiopoietin 1	Protein Coding	44	GC08M107246	45.1366	https://www.genecards.org/cgi-bin/carddisp.pl?gene=ANGPT1
GLI2	GLI Family Zinc Finger 2	Protein Coding	46	GC02P120735	45.1261	https://www.genecards.org/cgi-bin/carddisp.pl?gene=GLI2
SOCS1	Suppressor Of Cytokine Signaling 1	Protein Coding	42	GC16M011607	45.1066	https://www.genecards.org/cgi-bin/carddisp.pl?gene=SOCS1
UGT1A1	UDP Glucuronosyltransferase Family 1 Member A1	Protein Coding	46	GC02P233760	45.1051	https://www.genecards.org/cgi-bin/carddisp.pl?gene=UGT1A1
RPSA	Ribosomal Protein SA	Protein Coding	42	GC03P039406	45.0945	https://www.genecards.org/cgi-bin/carddisp.pl?gene=RPSA
LAMB3	Laminin Subunit Beta 3	Protein Coding	43	GC01M209614	45.0869	https://www.genecards.org/cgi-bin/carddisp.pl?gene=LAMB3
PML	PML Nuclear Body Scaffold	Protein Coding	44	GC15P073994	45.0639	https://www.genecards.org/cgi-bin/carddisp.pl?gene=PML
CD247	CD247 Molecule	Protein Coding	47	GC01M167399	45.0214	https://www.genecards.org/cgi-bin/carddisp.pl?gene=CD247
POSTN	Periostin	Protein Coding	41	GC13M037562	45.0189	https://www.genecards.org/cgi-bin/carddisp.pl?gene=POSTN
CD80	CD80 Molecule	Protein Coding	39	GC03M119524	44.9615	https://www.genecards.org/cgi-bin/carddisp.pl?gene=CD80
DUSP1	Dual Specificity Phosphatase 1	Protein Coding	45	GC05M172768	44.9435	https://www.genecards.org/cgi-bin/carddisp.pl?gene=DUSP1
NTRK2	Neurotrophic Receptor Tyrosine Kinase 2	Protein Coding	50	GC09P084668	44.935	https://www.genecards.org/cgi-bin/carddisp.pl?gene=NTRK2
VEGFD	Vascular Endothelial Growth Factor D	Protein Coding	31	GC0XM015345	44.9305	https://www.genecards.org/cgi-bin/carddisp.pl?gene=VEGFD
POMC	Proopiomelanocortin	Protein Coding	45	GC02M025160	44.8915	https://www.genecards.org/cgi-bin/carddisp.pl?gene=POMC
THPO	Thrombopoietin	Protein Coding	39	GC03M184371	44.8701	https://www.genecards.org/cgi-bin/carddisp.pl?gene=THPO
RACK1	Receptor For Activated C Kinase 1	Protein Coding	35	GC05M181534	44.847	https://www.genecards.org/cgi-bin/carddisp.pl?gene=RACK1
LGALS1	Galectin 1	Protein Coding	41	GC22P037675	44.8441	https://www.genecards.org/cgi-bin/carddisp.pl?gene=LGALS1
PKHD1	PKHD1 Ciliary IPT Domain Containing Fibrocystin/Polyductin	Protein Coding	36	GC06M056871	44.8339	https://www.genecards.org/cgi-bin/carddisp.pl?gene=PKHD1
PTPN6	Protein Tyrosine Phosphatase Non-Receptor Type 6	Protein Coding	47	GC12P016439	44.7963	https://www.genecards.org/cgi-bin/carddisp.pl?gene=PTPN6
NR5A1	Nuclear Receptor Subfamily 5 Group A Member 1	Protein Coding	48	GC09M124481	44.786	https://www.genecards.org/cgi-bin/carddisp.pl?gene=NR5A1
ROCK1	Rho Associated Coiled-Coil Containing Protein Kinase 1	Protein Coding	48	GC18M020946	44.7787	https://www.genecards.org/cgi-bin/carddisp.pl?gene=ROCK1
HLA-DPB1	Major Histocompatibility Complex, Class II, DP Beta 1	Protein Coding	42	GC06P070178	44.7775	https://www.genecards.org/cgi-bin/carddisp.pl?gene=HLA-DPB1
FGF8	Fibroblast Growth Factor 8	Protein Coding	44	GC10M101770	44.7296	https://www.genecards.org/cgi-bin/carddisp.pl?gene=FGF8
CD9	CD9 Molecule	Protein Coding	41	GC12P016357	44.7167	https://www.genecards.org/cgi-bin/carddisp.pl?gene=CD9
RAD54B	RAD54 Homolog B	Protein Coding	40	GC08M094371	44.7001	https://www.genecards.org/cgi-bin/carddisp.pl?gene=RAD54B
GADD45A	Growth Arrest And DNA Damage Inducible Alpha	Protein Coding	42	GC01P067685	44.6838	https://www.genecards.org/cgi-bin/carddisp.pl?gene=GADD45A
POLR1C	RNA Polymerase I And III Subunit C	Protein Coding	41	GC06P070355	44.6682	https://www.genecards.org/cgi-bin/carddisp.pl?gene=POLR1C
MYLK	Myosin Light Chain Kinase	Protein Coding	50	GC03M123610	44.6488	https://www.genecards.org/cgi-bin/carddisp.pl?gene=MYLK
MC1R	Melanocortin 1 Receptor	Protein Coding	46	GC16P089912	44.624	https://www.genecards.org/cgi-bin/carddisp.pl?gene=MC1R
S100B	S100 Calcium Binding Protein B	Protein Coding	43	GC21M049546	44.5625	https://www.genecards.org/cgi-bin/carddisp.pl?gene=S100B
FCGR2A	Fc Gamma Receptor IIa	Protein Coding	43	GC01P161505	44.528	https://www.genecards.org/cgi-bin/carddisp.pl?gene=FCGR2A
CCL3	C-C Motif Chemokine Ligand 3	Protein Coding	37	GC17M036088	44.5141	https://www.genecards.org/cgi-bin/carddisp.pl?gene=CCL3
CCNH	Cyclin H	Protein Coding	43	GC05M087311	44.4915	https://www.genecards.org/cgi-bin/carddisp.pl?gene=CCNH
DANCR	Differentiation Antagonizing Non-Protein Coding RNA	RNA Gene	21	GC04P052712	44.4777	https://www.genecards.org/cgi-bin/carddisp.pl?gene=DANCR
ANXA2	Annexin A2	Protein Coding	46	GC15M060347	44.4776	https://www.genecards.org/cgi-bin/carddisp.pl?gene=ANXA2
GSTT1	Glutathione S-Transferase Theta 1	Protein Coding	31	GC22Mi00270	44.4682	https://www.genecards.org/cgi-bin/carddisp.pl?gene=GSTT1
FGF1	Fibroblast Growth Factor 1	Protein Coding	45	GC05M142555	44.4438	https://www.genecards.org/cgi-bin/carddisp.pl?gene=FGF1
PKLR	Pyruvate Kinase L/R	Protein Coding	44	GC01M155289	44.4403	https://www.genecards.org/cgi-bin/carddisp.pl?gene=PKLR
SOX4	SRY-Box Transcription Factor 4	Protein Coding	41	GC06P021593	44.4323	https://www.genecards.org/cgi-bin/carddisp.pl?gene=SOX4
RPS20	Ribosomal Protein S20	Protein Coding	42	GC08M056067	44.429	https://www.genecards.org/cgi-bin/carddisp.pl?gene=RPS20
SELE	Selectin E	Protein Coding	41	GC01M169722	44.4223	https://www.genecards.org/cgi-bin/carddisp.pl?gene=SELE
HABP2	Hyaluronan Binding Protein 2	Protein Coding	43	GC10P113550	44.3674	https://www.genecards.org/cgi-bin/carddisp.pl?gene=HABP2
ILK	Integrin Linked Kinase	Protein Coding	44	GC11P006604	44.3645	https://www.genecards.org/cgi-bin/carddisp.pl?gene=ILK
BCOR	BCL6 Corepressor	Protein Coding	40	GC0XM040049	44.3596	https://www.genecards.org/cgi-bin/carddisp.pl?gene=BCOR
OPCML	Opioid Binding Protein/Cell Adhesion Molecule Like	Protein Coding	40	GC11M132405	44.3294	https://www.genecards.org/cgi-bin/carddisp.pl?gene=OPCML
MS4A1	Membrane Spanning 4-Domains A1	Protein Coding	44	GC11P060493	44.3136	https://www.genecards.org/cgi-bin/carddisp.pl?gene=MS4A1
HSPA8	Heat Shock Protein Family A (Hsp70) Member 8	Protein Coding	45	GC11M123057	44.2877	https://www.genecards.org/cgi-bin/carddisp.pl?gene=HSPA8
SMARCA2	SWI/SNF Related, Matrix Associated, Actin Dependent Regulator Of Chromatin, Subfamily A, Member 2	Protein Coding	47	GC09P001980	44.2687	https://www.genecards.org/cgi-bin/carddisp.pl?gene=SMARCA2
SREBF1	Sterol Regulatory Element Binding Transcription Factor 1	Protein Coding	44	GC17M017810	44.2568	https://www.genecards.org/cgi-bin/carddisp.pl?gene=SREBF1
LYN	LYN Proto-Oncogene, Src Family Tyrosine Kinase	Protein Coding	47	GC08P055879	44.2343	https://www.genecards.org/cgi-bin/carddisp.pl?gene=LYN
SCGB1A1	Secretoglobin Family 1A Member 1	Protein Coding	38	GC11P062405	44.2221	https://www.genecards.org/cgi-bin/carddisp.pl?gene=SCGB1A1
AKT3	AKT Serine/Threonine Kinase 3	Protein Coding	51	GC01M243488	44.214	https://www.genecards.org/cgi-bin/carddisp.pl?gene=AKT3
GNA11	G Protein Subunit Alpha 11	Protein Coding	46	GC19P003094	44.2108	https://www.genecards.org/cgi-bin/carddisp.pl?gene=GNA11
ALOX5	Arachidonate 5-Lipoxygenase	Protein Coding	47	GC10P045374	44.1803	https://www.genecards.org/cgi-bin/carddisp.pl?gene=ALOX5
MAPT	Microtubule Associated Protein Tau	Protein Coding	47	GC17P045894	44.1745	https://www.genecards.org/cgi-bin/carddisp.pl?gene=MAPT
SQSTM1	Sequestosome 1	Protein Coding	46	GC05P179806	44.1631	https://www.genecards.org/cgi-bin/carddisp.pl?gene=SQSTM1
CXCR5	C-X-C Motif Chemokine Receptor 5	Protein Coding	39	GC11P118912	44.1129	https://www.genecards.org/cgi-bin/carddisp.pl?gene=CXCR5
GRB2	Growth Factor Receptor Bound Protein 2	Protein Coding	46	GC17M075318	44.1008	https://www.genecards.org/cgi-bin/carddisp.pl?gene=GRB2
ITGAM	Integrin Subunit Alpha M	Protein Coding	44	GC16P037846	44.0362	https://www.genecards.org/cgi-bin/carddisp.pl?gene=ITGAM
F3	Coagulation Factor III, Tissue Factor	Protein Coding	42	GC01M094546	44.028	https://www.genecards.org/cgi-bin/carddisp.pl?gene=F3
DPP4	Dipeptidyl Peptidase 4	Protein Coding	47	GC02M161992	44.0245	https://www.genecards.org/cgi-bin/carddisp.pl?gene=DPP4
APP	Amyloid Beta Precursor Protein	Protein Coding	48	GC21M025880	44.0096	https://www.genecards.org/cgi-bin/carddisp.pl?gene=APP
EIF4E	Eukaryotic Translation Initiation Factor 4E	Protein Coding	47	GC04M098879	43.9831	https://www.genecards.org/cgi-bin/carddisp.pl?gene=EIF4E
ID1	Inhibitor Of DNA Binding 1, HLH Protein	Protein Coding	40	GC20P031605	43.963	https://www.genecards.org/cgi-bin/carddisp.pl?gene=ID1
MIR296	MicroRNA 296	RNA Gene	17	GC20M058817	43.9609	https://www.genecards.org/cgi-bin/carddisp.pl?gene=MIR296
ITGB2	Integrin Subunit Beta 2	Protein Coding	48	GC21M044885	43.8583	https://www.genecards.org/cgi-bin/carddisp.pl?gene=ITGB2
SRD5A2	Steroid 5 Alpha-Reductase 2	Protein Coding	41	GC02M031522	43.8484	https://www.genecards.org/cgi-bin/carddisp.pl?gene=SRD5A2
STMN1	Stathmin 1	Protein Coding	41	GC01M025884	43.8447	https://www.genecards.org/cgi-bin/carddisp.pl?gene=STMN1
LAMA3	Laminin Subunit Alpha 3	Protein Coding	43	GC18P023689	43.7824	https://www.genecards.org/cgi-bin/carddisp.pl?gene=LAMA3
MT-ND1	Mitochondrially Encoded NADH:Ubiquinone Oxidoreductase Core Subunit 1	Protein Coding	32	GCMTP003309	43.7806	https://www.genecards.org/cgi-bin/carddisp.pl?gene=MT-ND1
STAT6	Signal Transducer And Activator Of Transcription 6	Protein Coding	47	GC12M057095	43.7495	https://www.genecards.org/cgi-bin/carddisp.pl?gene=STAT6
CDK5	Cyclin Dependent Kinase 5	Protein Coding	50	GC07M151053	43.7422	https://www.genecards.org/cgi-bin/carddisp.pl?gene=CDK5
GLI3	GLI Family Zinc Finger 3	Protein Coding	47	GC07M041960	43.7369	https://www.genecards.org/cgi-bin/carddisp.pl?gene=GLI3
MUC5B	Mucin 5B, Oligomeric Mucus/Gel-Forming	Protein Coding	39	GC11P001397	43.7032	https://www.genecards.org/cgi-bin/carddisp.pl?gene=MUC5B
XIST	X Inactive Specific Transcript	RNA Gene	24	GC0XM073820	43.6072	https://www.genecards.org/cgi-bin/carddisp.pl?gene=XIST
FANCA	FA Complementation Group A	Protein Coding	46	GC16M089785	43.5878	https://www.genecards.org/cgi-bin/carddisp.pl?gene=FANCA
SF3B1	Splicing Factor 3b Subunit 1	Protein Coding	43	GC02M197401	43.5842	https://www.genecards.org/cgi-bin/carddisp.pl?gene=SF3B1
KAT6B	Lysine Acetyltransferase 6B	Protein Coding	41	GC10P074854	43.5369	https://www.genecards.org/cgi-bin/carddisp.pl?gene=KAT6B
MED12	Mediator Complex Subunit 12	Protein Coding	43	GC0XP071118	43.5213	https://www.genecards.org/cgi-bin/carddisp.pl?gene=MED12
DDX3X	DEAD-Box Helicase 3 X-Linked	Protein Coding	45	GC0XP041333	43.4997	https://www.genecards.org/cgi-bin/carddisp.pl?gene=DDX3X
NTRK3	Neurotrophic Receptor Tyrosine Kinase 3	Protein Coding	49	GC15M087859	43.476	https://www.genecards.org/cgi-bin/carddisp.pl?gene=NTRK3
LZTS1	Leucine Zipper Tumor Suppressor 1	Protein Coding	37	GC08M020246	43.4748	https://www.genecards.org/cgi-bin/carddisp.pl?gene=LZTS1
TNFRSF13B	TNF Receptor Superfamily Member 13B	Protein Coding	44	GC17M016929	43.4276	https://www.genecards.org/cgi-bin/carddisp.pl?gene=TNFRSF13B
FLI1	Fli-1 Proto-Oncogene, ETS Transcription Factor	Protein Coding	46	GC11P128686	43.4224	https://www.genecards.org/cgi-bin/carddisp.pl?gene=FLI1
CHRNA5	Cholinergic Receptor Nicotinic Alpha 5 Subunit	Protein Coding	42	GC15P078565	43.3536	https://www.genecards.org/cgi-bin/carddisp.pl?gene=CHRNA5
STAT5A	Signal Transducer And Activator Of Transcription 5A	Protein Coding	44	GC17P042287	43.3021	https://www.genecards.org/cgi-bin/carddisp.pl?gene=STAT5A
SFTPA1	Surfactant Protein A1	Protein Coding	39	GC10P089296	43.2928	https://www.genecards.org/cgi-bin/carddisp.pl?gene=SFTPA1
TFE3	Transcription Factor Binding To IGHM Enhancer 3	Protein Coding	42	GC0XM049028	43.2752	https://www.genecards.org/cgi-bin/carddisp.pl?gene=TFE3
DMBT1	Deleted In Malignant Brain Tumors 1	Protein Coding	38	GC10P122560	43.2741	https://www.genecards.org/cgi-bin/carddisp.pl?gene=DMBT1
PRKAA1	Protein Kinase AMP-Activated Catalytic Subunit Alpha 1	Protein Coding	45	GC05M040759	43.2387	https://www.genecards.org/cgi-bin/carddisp.pl?gene=PRKAA1
SPTAN1	Spectrin Alpha, Non-Erythrocytic 1	Protein Coding	46	GC09P128552	43.1668	https://www.genecards.org/cgi-bin/carddisp.pl?gene=SPTAN1
UCHL1	Ubiquitin C-Terminal Hydrolase L1	Protein Coding	48	GC04P041256	43.0395	https://www.genecards.org/cgi-bin/carddisp.pl?gene=UCHL1
FCGR3A	Fc Gamma Receptor IIIa	Protein Coding	42	GC01M161541	43.0063	https://www.genecards.org/cgi-bin/carddisp.pl?gene=FCGR3A
ERG	ETS Transcription Factor ERG	Protein Coding	43	GC21M038367	43.0014	https://www.genecards.org/cgi-bin/carddisp.pl?gene=ERG
MAP2K4	Mitogen-Activated Protein Kinase Kinase 4	Protein Coding	44	GC17P012020	42.9925	https://www.genecards.org/cgi-bin/carddisp.pl?gene=MAP2K4
STIM1	Stromal Interaction Molecule 1	Protein Coding	46	GC11P003855	42.9142	https://www.genecards.org/cgi-bin/carddisp.pl?gene=STIM1
CAT	Catalase	Protein Coding	47	GC11P034460	42.8866	https://www.genecards.org/cgi-bin/carddisp.pl?gene=CAT
KMT2D	Lysine Methyltransferase 2D	Protein Coding	39	GC12M049018	42.8795	https://www.genecards.org/cgi-bin/carddisp.pl?gene=KMT2D
RECQL	RecQ Like Helicase	Protein Coding	39	GC12M021468	42.8343	https://www.genecards.org/cgi-bin/carddisp.pl?gene=RECQL
GDF15	Growth Differentiation Factor 15	Protein Coding	39	GC19P031561	42.8211	https://www.genecards.org/cgi-bin/carddisp.pl?gene=GDF15
XPO1	Exportin 1	Protein Coding	44	GC02M061445	42.8081	https://www.genecards.org/cgi-bin/carddisp.pl?gene=XPO1
MIR24-2	MicroRNA 24-2	RNA Gene	18	GC19M014292	42.8013	https://www.genecards.org/cgi-bin/carddisp.pl?gene=MIR24-2
ZBTB16	Zinc Finger And BTB Domain Containing 16	Protein Coding	44	GC11P114059	42.7706	https://www.genecards.org/cgi-bin/carddisp.pl?gene=ZBTB16
TAP1	Transporter 1, ATP Binding Cassette Subfamily B Member	Protein Coding	45	GC06M056575	42.7651	https://www.genecards.org/cgi-bin/carddisp.pl?gene=TAP1
HOTTIP	HOXA Distal Transcript Antisense RNA	RNA Gene	22	GC07P027198	42.7612	https://www.genecards.org/cgi-bin/carddisp.pl?gene=HOTTIP
CD82	CD82 Molecule	Protein Coding	40	GC11P044586	42.7212	https://www.genecards.org/cgi-bin/carddisp.pl?gene=CD82
L1CAM	L1 Cell Adhesion Molecule	Protein Coding	44	GC0XM153864	42.7212	https://www.genecards.org/cgi-bin/carddisp.pl?gene=L1CAM
IRF4	Interferon Regulatory Factor 4	Protein Coding	42	GC06P000391	42.694	https://www.genecards.org/cgi-bin/carddisp.pl?gene=IRF4
SERPINB5	Serpin Family B Member 5	Protein Coding	40	GC18P063476	42.6809	https://www.genecards.org/cgi-bin/carddisp.pl?gene=SERPINB5
FYN	FYN Proto-Oncogene, Src Family Tyrosine Kinase	Protein Coding	45	GC06M111660	42.6528	https://www.genecards.org/cgi-bin/carddisp.pl?gene=FYN
GHR	Growth Hormone Receptor	Protein Coding	44	GC05P042429	42.6036	https://www.genecards.org/cgi-bin/carddisp.pl?gene=GHR
PRCC	Proline Rich Mitotic Checkpoint Control Factor	Protein Coding	35	GC01P156750	42.594	https://www.genecards.org/cgi-bin/carddisp.pl?gene=PRCC
PSAP	Prosaposin	Protein Coding	44	GC10M071816	42.5356	https://www.genecards.org/cgi-bin/carddisp.pl?gene=PSAP
NQO2	N-Ribosyldihydronicotinamide:Quinone Reductase 2	Protein Coding	43	GC06P003106	42.5001	https://www.genecards.org/cgi-bin/carddisp.pl?gene=NQO2
GNRH1	Gonadotropin Releasing Hormone 1	Protein Coding	39	GC08M025419	42.4737	https://www.genecards.org/cgi-bin/carddisp.pl?gene=GNRH1
ALDOA	Aldolase, Fructose-Bisphosphate A	Protein Coding	46	GC16P030064	42.4617	https://www.genecards.org/cgi-bin/carddisp.pl?gene=ALDOA
HSPG2	Heparan Sulfate Proteoglycan 2	Protein Coding	44	GC01M021822	42.4392	https://www.genecards.org/cgi-bin/carddisp.pl?gene=HSPG2
DOCK8	Dedicator Of Cytokinesis 8	Protein Coding	41	GC09P000214	42.4069	https://www.genecards.org/cgi-bin/carddisp.pl?gene=DOCK8
P2RX7	Purinergic Receptor P2X 7	Protein Coding	43	GC12P124795	42.368	https://www.genecards.org/cgi-bin/carddisp.pl?gene=P2RX7
ANXA1	Annexin A1	Protein Coding	47	GC09P073151	42.354	https://www.genecards.org/cgi-bin/carddisp.pl?gene=ANXA1
SDHAF2	Succinate Dehydrogenase Complex Assembly Factor 2	Protein Coding	39	GC11P061430	42.3459	https://www.genecards.org/cgi-bin/carddisp.pl?gene=SDHAF2
TNFRSF8	TNF Receptor Superfamily Member 8	Protein Coding	39	GC01P012063	42.3039	https://www.genecards.org/cgi-bin/carddisp.pl?gene=TNFRSF8
CD22	CD22 Molecule	Protein Coding	43	GC19P035319	42.3005	https://www.genecards.org/cgi-bin/carddisp.pl?gene=CD22
LEF1	Lymphoid Enhancer Binding Factor 1	Protein Coding	45	GC04M108047	42.2951	https://www.genecards.org/cgi-bin/carddisp.pl?gene=LEF1
ALCAM	Activated Leukocyte Cell Adhesion Molecule	Protein Coding	40	GC03P105366	42.2881	https://www.genecards.org/cgi-bin/carddisp.pl?gene=ALCAM
PGF	Placental Growth Factor	Protein Coding	40	GC14M074941	42.2784	https://www.genecards.org/cgi-bin/carddisp.pl?gene=PGF
TBX1	T-Box Transcription Factor 1	Protein Coding	42	GC22P030355	42.2641	https://www.genecards.org/cgi-bin/carddisp.pl?gene=TBX1
FARSB	Phenylalanyl-TRNA Synthetase Subunit Beta	Protein Coding	41	GC02M222570	42.2013	https://www.genecards.org/cgi-bin/carddisp.pl?gene=FARSB
BLNK	B Cell Linker	Protein Coding	44	GC10M096229	42.1939	https://www.genecards.org/cgi-bin/carddisp.pl?gene=BLNK
RHOB	Ras Homolog Family Member B	Protein Coding	42	GC02P020447	42.1855	https://www.genecards.org/cgi-bin/carddisp.pl?gene=RHOB
RASGRP1	RAS Guanyl Releasing Protein 1	Protein Coding	45	GC15M038488	42.1825	https://www.genecards.org/cgi-bin/carddisp.pl?gene=RASGRP1
SLC19A1	Solute Carrier Family 19 Member 1	Protein Coding	44	GC21M045493	42.1557	https://www.genecards.org/cgi-bin/carddisp.pl?gene=SLC19A1
APAF1	Apoptotic Peptidase Activating Factor 1	Protein Coding	44	GC12P098645	42.0857	https://www.genecards.org/cgi-bin/carddisp.pl?gene=APAF1
TLR3	Toll Like Receptor 3	Protein Coding	49	GC04P186059	41.984	https://www.genecards.org/cgi-bin/carddisp.pl?gene=TLR3
RPS24	Ribosomal Protein S24	Protein Coding	40	GC10P078033	41.9663	https://www.genecards.org/cgi-bin/carddisp.pl?gene=RPS24
MYCL	MYCL Proto-Oncogene, BHLH Transcription Factor	Protein Coding	36	GC01M039895	41.9652	https://www.genecards.org/cgi-bin/carddisp.pl?gene=MYCL
LIFR	LIF Receptor Subunit Alpha	Protein Coding	44	GC05M038475	41.9293	https://www.genecards.org/cgi-bin/carddisp.pl?gene=LIFR
PDGFA	Platelet Derived Growth Factor Subunit A	Protein Coding	41	GC07M000497	41.7997	https://www.genecards.org/cgi-bin/carddisp.pl?gene=PDGFA
RECK	Reversion Inducing Cysteine Rich Protein With Kazal Motifs	Protein Coding	39	GC09P036036	41.7954	https://www.genecards.org/cgi-bin/carddisp.pl?gene=RECK
NOD2	Nucleotide Binding Oligomerization Domain Containing 2	Protein Coding	46	GC16P050693	41.795	https://www.genecards.org/cgi-bin/carddisp.pl?gene=NOD2
ADRB2	Adrenoceptor Beta 2	Protein Coding	47	GC05P148825	41.7606	https://www.genecards.org/cgi-bin/carddisp.pl?gene=ADRB2
CCL11	C-C Motif Chemokine Ligand 11	Protein Coding	40	GC17P034285	41.7433	https://www.genecards.org/cgi-bin/carddisp.pl?gene=CCL11
COL18A1	Collagen Type XVIII Alpha 1 Chain	Protein Coding	43	GC21P045405	41.6771	https://www.genecards.org/cgi-bin/carddisp.pl?gene=COL18A1
PTGER4	Prostaglandin E Receptor 4	Protein Coding	44	GC05P040679	41.6484	https://www.genecards.org/cgi-bin/carddisp.pl?gene=PTGER4
SNHG16	Small Nucleolar RNA Host Gene 16	RNA Gene	18	GC17P076914	41.6443	https://www.genecards.org/cgi-bin/carddisp.pl?gene=SNHG16
FENDRR	FOXF1 Adjacent Non-Coding Developmental Regulatory RNA	RNA Gene	18	GC16M086511	41.6278	https://www.genecards.org/cgi-bin/carddisp.pl?gene=FENDRR
MYO18B	Myosin XVIIIB	Protein Coding	36	GC22P025742	41.5968	https://www.genecards.org/cgi-bin/carddisp.pl?gene=MYO18B
TNC	Tenascin C	Protein Coding	47	GC09M115019	41.5441	https://www.genecards.org/cgi-bin/carddisp.pl?gene=TNC
HCFC1	Host Cell Factor C1	Protein Coding	44	GC0XM153947	41.5424	https://www.genecards.org/cgi-bin/carddisp.pl?gene=HCFC1
KCNJ11	Potassium Inwardly Rectifying Channel Subfamily J Member 11	Protein Coding	46	GC11M017437	41.4901	https://www.genecards.org/cgi-bin/carddisp.pl?gene=KCNJ11
GLE1	GLE1 RNA Export Mediator	Protein Coding	38	GC09P128504	41.4463	https://www.genecards.org/cgi-bin/carddisp.pl?gene=GLE1
ADAR	Adenosine Deaminase RNA Specific	Protein Coding	43	GC01M154582	41.4452	https://www.genecards.org/cgi-bin/carddisp.pl?gene=ADAR
FUS	FUS RNA Binding Protein	Protein Coding	43	GC16P031180	41.4079	https://www.genecards.org/cgi-bin/carddisp.pl?gene=FUS
CTTN	Cortactin	Protein Coding	41	GC11P070398	41.4011	https://www.genecards.org/cgi-bin/carddisp.pl?gene=CTTN
SELL	Selectin L	Protein Coding	40	GC01M169690	41.3742	https://www.genecards.org/cgi-bin/carddisp.pl?gene=SELL
RPL11	Ribosomal Protein L11	Protein Coding	46	GC01P023691	41.3533	https://www.genecards.org/cgi-bin/carddisp.pl?gene=RPL11
MIR320A	MicroRNA 320a	RNA Gene	19	GC08M022256	41.3059	https://www.genecards.org/cgi-bin/carddisp.pl?gene=MIR320A
PRKACA	Protein Kinase CAMP-Activated Catalytic Subunit Alpha	Protein Coding	49	GC19M014311	41.3028	https://www.genecards.org/cgi-bin/carddisp.pl?gene=PRKACA
ABCC8	ATP Binding Cassette Subfamily C Member 8	Protein Coding	44	GC11M017392	41.298	https://www.genecards.org/cgi-bin/carddisp.pl?gene=ABCC8
ZMYND10	Zinc Finger MYND-Type Containing 10	Protein Coding	36	GC03M050680	41.292	https://www.genecards.org/cgi-bin/carddisp.pl?gene=ZMYND10
POLG	DNA Polymerase Gamma, Catalytic Subunit	Protein Coding	44	GC15M089444	41.2881	https://www.genecards.org/cgi-bin/carddisp.pl?gene=POLG
HSF1	Heat Shock Transcription Factor 1	Protein Coding	43	GC08P144291	41.2765	https://www.genecards.org/cgi-bin/carddisp.pl?gene=HSF1
LINC-ROR	Long Intergenic Non-Protein Coding RNA, Regulator Of Reprogramming	RNA Gene	17	GC18M057054	41.2612	https://www.genecards.org/cgi-bin/carddisp.pl?gene=LINC-ROR
LTA	Lymphotoxin Alpha	Protein Coding	39	GC06P070141	41.2593	https://www.genecards.org/cgi-bin/carddisp.pl?gene=LTA
NES	Nestin	Protein Coding	38	GC01M156668	41.2559	https://www.genecards.org/cgi-bin/carddisp.pl?gene=NES
CHD7	Chromodomain Helicase DNA Binding Protein 7	Protein Coding	44	GC08P060678	41.2305	https://www.genecards.org/cgi-bin/carddisp.pl?gene=CHD7
CXCL10	C-X-C Motif Chemokine Ligand 10	Protein Coding	42	GC04M076021	41.2213	https://www.genecards.org/cgi-bin/carddisp.pl?gene=CXCL10
FANCG	FA Complementation Group G	Protein Coding	41	GC09M035073	41.2159	https://www.genecards.org/cgi-bin/carddisp.pl?gene=FANCG
CASP1	Caspase 1	Protein Coding	48	GC11M105025	41.2141	https://www.genecards.org/cgi-bin/carddisp.pl?gene=CASP1
MIR215	MicroRNA 215	RNA Gene	18	GC01M220117	41.2119	https://www.genecards.org/cgi-bin/carddisp.pl?gene=MIR215
AGER	Advanced Glycosylation End-Product Specific Receptor	Protein Coding	42	GC06M032180	41.2006	https://www.genecards.org/cgi-bin/carddisp.pl?gene=AGER
EIF2AK2	Eukaryotic Translation Initiation Factor 2 Alpha Kinase 2	Protein Coding	45	GC02M037099	41.1956	https://www.genecards.org/cgi-bin/carddisp.pl?gene=EIF2AK2
TNFRSF13C	TNF Receptor Superfamily Member 13C	Protein Coding	41	GC22M053065	41.1927	https://www.genecards.org/cgi-bin/carddisp.pl?gene=TNFRSF13C
RMRP	RNA Component Of Mitochondrial RNA Processing Endoribonuclease	RNA Gene	25	GC09M035655	41.1869	https://www.genecards.org/cgi-bin/carddisp.pl?gene=RMRP
NANOG	Nanog Homeobox	Protein Coding	36	GC12P007787	41.1739	https://www.genecards.org/cgi-bin/carddisp.pl?gene=NANOG
VCP	Valosin Containing Protein	Protein Coding	47	GC09M035056	41.158	https://www.genecards.org/cgi-bin/carddisp.pl?gene=VCP
TRA	T Cell Receptor Alpha Locus	Protein Coding	18	GC14P021621	41.1208	https://www.genecards.org/cgi-bin/carddisp.pl?gene=TRA
MSLN	Mesothelin	Protein Coding	39	GC16P007977	41.1195	https://www.genecards.org/cgi-bin/carddisp.pl?gene=MSLN
PRL	Prolactin	Protein Coding	40	GC06M022287	41.0999	https://www.genecards.org/cgi-bin/carddisp.pl?gene=PRL
MIR29B1	MicroRNA 29b-1	RNA Gene	20	GC07M130877	41.0853	https://www.genecards.org/cgi-bin/carddisp.pl?gene=MIR29B1
TYK2	Tyrosine Kinase 2	Protein Coding	50	GC19M010350	41.0449	https://www.genecards.org/cgi-bin/carddisp.pl?gene=TYK2
CYP17A1	Cytochrome P450 Family 17 Subfamily A Member 1	Protein Coding	47	GC10M102830	41.0223	https://www.genecards.org/cgi-bin/carddisp.pl?gene=CYP17A1
EHBP1	EH Domain Binding Protein 1	Protein Coding	36	GC02P062673	41.0158	https://www.genecards.org/cgi-bin/carddisp.pl?gene=EHBP1
NKX2-5	NK2 Homeobox 5	Protein Coding	43	GC05M173232	41.0074	https://www.genecards.org/cgi-bin/carddisp.pl?gene=NKX2-5
PAK1	P21 (RAC1) Activated Kinase 1	Protein Coding	46	GC11M080433	40.9338	https://www.genecards.org/cgi-bin/carddisp.pl?gene=PAK1
LOC110806263	TERT 5' Regulatory Region	Biological Region	2	GC05P001294	40.9234	https://www.genecards.org/cgi-bin/carddisp.pl?gene=LOC110806263
PRMT7	Protein Arginine Methyltransferase 7	Protein Coding	43	GC16P068410	40.9159	https://www.genecards.org/cgi-bin/carddisp.pl?gene=PRMT7
WNT1	Wnt Family Member 1	Protein Coding	43	GC12P049053	40.905	https://www.genecards.org/cgi-bin/carddisp.pl?gene=WNT1
IFNA2	Interferon Alpha 2	Protein Coding	39	GC09M021384	40.8936	https://www.genecards.org/cgi-bin/carddisp.pl?gene=IFNA2
CCR3	C-C Motif Chemokine Receptor 3	Protein Coding	44	GC03P046163	40.8857	https://www.genecards.org/cgi-bin/carddisp.pl?gene=CCR3
MT-CO2	Mitochondrially Encoded Cytochrome C Oxidase II	Protein Coding	32	GCMTP007587	40.8505	https://www.genecards.org/cgi-bin/carddisp.pl?gene=MT-CO2
CEACAM7	CEA Cell Adhesion Molecule 7	Protein Coding	36	GC19M041673	40.8399	https://www.genecards.org/cgi-bin/carddisp.pl?gene=CEACAM7
FADD	Fas Associated Via Death Domain	Protein Coding	44	GC11P070203	40.8222	https://www.genecards.org/cgi-bin/carddisp.pl?gene=FADD
ARID1B	AT-Rich Interaction Domain 1B	Protein Coding	42	GC06P156777	40.8215	https://www.genecards.org/cgi-bin/carddisp.pl?gene=ARID1B
PLCG1	Phospholipase C Gamma 1	Protein Coding	46	GC20P041136	40.8204	https://www.genecards.org/cgi-bin/carddisp.pl?gene=PLCG1
POLK	DNA Polymerase Kappa	Protein Coding	40	GC05P075511	40.819	https://www.genecards.org/cgi-bin/carddisp.pl?gene=POLK
RECQL4	RecQ Like Helicase 4	Protein Coding	40	GC08M145088	40.7969	https://www.genecards.org/cgi-bin/carddisp.pl?gene=RECQL4
DDR1	Discoidin Domain Receptor Tyrosine Kinase 1	Protein Coding	44	GC06P070126	40.7888	https://www.genecards.org/cgi-bin/carddisp.pl?gene=DDR1
RRM2	Ribonucleotide Reductase Regulatory Subunit M2	Protein Coding	45	GC02P010123	40.7654	https://www.genecards.org/cgi-bin/carddisp.pl?gene=RRM2
MIR132	MicroRNA 132	RNA Gene	21	GC17M002049	40.7597	https://www.genecards.org/cgi-bin/carddisp.pl?gene=MIR132
CDH5	Cadherin 5	Protein Coding	44	GC16P066366	40.7486	https://www.genecards.org/cgi-bin/carddisp.pl?gene=CDH5
CDH23	Cadherin Related 23	Protein Coding	41	GC10P071396	40.7365	https://www.genecards.org/cgi-bin/carddisp.pl?gene=CDH23
COL4A2	Collagen Type IV Alpha 2 Chain	Protein Coding	43	GC13P110305	40.7139	https://www.genecards.org/cgi-bin/carddisp.pl?gene=COL4A2
CCKBR	Cholecystokinin B Receptor	Protein Coding	43	GC11P006259	40.704	https://www.genecards.org/cgi-bin/carddisp.pl?gene=CCKBR
GRN	Granulin Precursor	Protein Coding	45	GC17P044345	40.6931	https://www.genecards.org/cgi-bin/carddisp.pl?gene=GRN
GNB1	G Protein Subunit Beta 1	Protein Coding	43	GC01M001785	40.6804	https://www.genecards.org/cgi-bin/carddisp.pl?gene=GNB1
MARS1	Methionyl-TRNA Synthetase 1	Protein Coding	34	GC12P057476	40.6654	https://www.genecards.org/cgi-bin/carddisp.pl?gene=MARS1
HPGD	15-Hydroxyprostaglandin Dehydrogenase	Protein Coding	45	GC04M174490	40.6623	https://www.genecards.org/cgi-bin/carddisp.pl?gene=HPGD
EPHX1	Epoxide Hydrolase 1	Protein Coding	44	GC01P225810	40.6587	https://www.genecards.org/cgi-bin/carddisp.pl?gene=EPHX1
MIR324	MicroRNA 324	RNA Gene	18	GC17M007223	40.5659	https://www.genecards.org/cgi-bin/carddisp.pl?gene=MIR324
MYOD1	Myogenic Differentiation 1	Protein Coding	44	GC11P017741	40.5508	https://www.genecards.org/cgi-bin/carddisp.pl?gene=MYOD1
ZEB2	Zinc Finger E-Box Binding Homeobox 2	Protein Coding	46	GC02M144384	40.5496	https://www.genecards.org/cgi-bin/carddisp.pl?gene=ZEB2
DLL1	Delta Like Canonical Notch Ligand 1	Protein Coding	43	GC06M170282	40.5098	https://www.genecards.org/cgi-bin/carddisp.pl?gene=DLL1
NEU1	Neuraminidase 1	Protein Coding	42	GC06M031857	40.4974	https://www.genecards.org/cgi-bin/carddisp.pl?gene=NEU1
HDAC2	Histone Deacetylase 2	Protein Coding	48	GC06M113933	40.4798	https://www.genecards.org/cgi-bin/carddisp.pl?gene=HDAC2
FLNB	Filamin B	Protein Coding	44	GC03P058008	40.4731	https://www.genecards.org/cgi-bin/carddisp.pl?gene=FLNB
RPS27	Ribosomal Protein S27	Protein Coding	40	GC01P153991	40.4708	https://www.genecards.org/cgi-bin/carddisp.pl?gene=RPS27
EPOR	Erythropoietin Receptor	Protein Coding	45	GC19M011377	40.454	https://www.genecards.org/cgi-bin/carddisp.pl?gene=EPOR
BRD4	Bromodomain Containing 4	Protein Coding	45	GC19M015236	40.4506	https://www.genecards.org/cgi-bin/carddisp.pl?gene=BRD4
NPC1	NPC Intracellular Cholesterol Transporter 1	Protein Coding	45	GC18M023506	40.4382	https://www.genecards.org/cgi-bin/carddisp.pl?gene=NPC1
CCK	Cholecystokinin	Protein Coding	40	GC03M042274	40.4316	https://www.genecards.org/cgi-bin/carddisp.pl?gene=CCK
CP	Ceruloplasmin	Protein Coding	46	GC03M149162	40.4172	https://www.genecards.org/cgi-bin/carddisp.pl?gene=CP
PLG	Plasminogen	Protein Coding	46	GC06P160702	40.4083	https://www.genecards.org/cgi-bin/carddisp.pl?gene=PLG
MIR139	MicroRNA 139	RNA Gene	19	GC11M072615	40.3988	https://www.genecards.org/cgi-bin/carddisp.pl?gene=MIR139
CD81	CD81 Molecule	Protein Coding	44	GC11P002478	40.3983	https://www.genecards.org/cgi-bin/carddisp.pl?gene=CD81
CD3D	CD3d Molecule	Protein Coding	44	GC11M118338	40.3973	https://www.genecards.org/cgi-bin/carddisp.pl?gene=CD3D
NUMA1	Nuclear Mitotic Apparatus Protein 1	Protein Coding	42	GC11M072002	40.3646	https://www.genecards.org/cgi-bin/carddisp.pl?gene=NUMA1
GH1	Growth Hormone 1	Protein Coding	42	GC17M063917	40.359	https://www.genecards.org/cgi-bin/carddisp.pl?gene=GH1
CCN1	Cellular Communication Network Factor 1	Protein Coding	29	GC01P085581	40.3122	https://www.genecards.org/cgi-bin/carddisp.pl?gene=CCN1
PARN	Poly(A)-Specific Ribonuclease	Protein Coding	44	GC16M014435	40.2677	https://www.genecards.org/cgi-bin/carddisp.pl?gene=PARN
CALB2	Calbindin 2	Protein Coding	39	GC16P071392	40.1998	https://www.genecards.org/cgi-bin/carddisp.pl?gene=CALB2
EDNRB	Endothelin Receptor Type B	Protein Coding	47	GC13M077895	40.1957	https://www.genecards.org/cgi-bin/carddisp.pl?gene=EDNRB
EXT2	Exostosin Glycosyltransferase 2	Protein Coding	44	GC11P044095	40.1801	https://www.genecards.org/cgi-bin/carddisp.pl?gene=EXT2
PAX3	Paired Box 3	Protein Coding	45	GC02M222199	40.1634	https://www.genecards.org/cgi-bin/carddisp.pl?gene=PAX3
XRCC4	X-Ray Repair Cross Complementing 4	Protein Coding	42	GC05P083077	40.1465	https://www.genecards.org/cgi-bin/carddisp.pl?gene=XRCC4
CD86	CD86 Molecule	Protein Coding	41	GC03P122055	40.1383	https://www.genecards.org/cgi-bin/carddisp.pl?gene=CD86
ELAVL1	ELAV Like RNA Binding Protein 1	Protein Coding	40	GC19M007958	40.1109	https://www.genecards.org/cgi-bin/carddisp.pl?gene=ELAVL1
RPS6KA3	Ribosomal Protein S6 Kinase A3	Protein Coding	50	GC0XM020149	40.082	https://www.genecards.org/cgi-bin/carddisp.pl?gene=RPS6KA3
SLC4A1	Solute Carrier Family 4 Member 1 (Diego Blood Group)	Protein Coding	45	GC17M044608	40.053	https://www.genecards.org/cgi-bin/carddisp.pl?gene=SLC4A1
ADA2	Adenosine Deaminase 2	Protein Coding	31	GC22M017179	40.043	https://www.genecards.org/cgi-bin/carddisp.pl?gene=ADA2
HDAC4	Histone Deacetylase 4	Protein Coding	49	GC02M239048	40.0254	https://www.genecards.org/cgi-bin/carddisp.pl?gene=HDAC4
ABCC3	ATP Binding Cassette Subfamily C Member 3	Protein Coding	44	GC17P050634	40.0152	https://www.genecards.org/cgi-bin/carddisp.pl?gene=ABCC3
PLEC	Plectin	Protein Coding	40	GC08M144033	40.007	https://www.genecards.org/cgi-bin/carddisp.pl?gene=PLEC
MMP12	Matrix Metallopeptidase 12	Protein Coding	43	GC11M102862	39.9632	https://www.genecards.org/cgi-bin/carddisp.pl?gene=MMP12
MINPP1	Multiple Inositol-Polyphosphate Phosphatase 1	Protein Coding	43	GC10P087504	39.9527	https://www.genecards.org/cgi-bin/carddisp.pl?gene=MINPP1
TOE1	Target Of EGR1, Exonuclease	Protein Coding	37	GC01P045339	39.9467	https://www.genecards.org/cgi-bin/carddisp.pl?gene=TOE1
NCOR1	Nuclear Receptor Corepressor 1	Protein Coding	42	GC17M016029	39.9347	https://www.genecards.org/cgi-bin/carddisp.pl?gene=NCOR1
MIR181C	MicroRNA 181c	RNA Gene	19	GC19P013940	39.9329	https://www.genecards.org/cgi-bin/carddisp.pl?gene=MIR181C
LZTR1	Leucine Zipper Like Transcription Regulator 1	Protein Coding	41	GC22P030503	39.9323	https://www.genecards.org/cgi-bin/carddisp.pl?gene=LZTR1
SNCA	Synuclein Alpha	Protein Coding	47	GC04M089724	39.9178	https://www.genecards.org/cgi-bin/carddisp.pl?gene=SNCA
MIR149	MicroRNA 149	RNA Gene	21	GC02P240456	39.8892	https://www.genecards.org/cgi-bin/carddisp.pl?gene=MIR149
WNT4	Wnt Family Member 4	Protein Coding	45	GC01M022190	39.8168	https://www.genecards.org/cgi-bin/carddisp.pl?gene=WNT4
PTGS1	Prostaglandin-Endoperoxide Synthase 1	Protein Coding	44	GC09P122370	39.8118	https://www.genecards.org/cgi-bin/carddisp.pl?gene=PTGS1
CD79B	CD79b Molecule	Protein Coding	44	GC17M063928	39.8085	https://www.genecards.org/cgi-bin/carddisp.pl?gene=CD79B
CYP2C19	Cytochrome P450 Family 2 Subfamily C Member 19	Protein Coding	47	GC10P094762	39.7983	https://www.genecards.org/cgi-bin/carddisp.pl?gene=CYP2C19
SELP	Selectin P	Protein Coding	43	GC01M169558	39.7851	https://www.genecards.org/cgi-bin/carddisp.pl?gene=SELP
LOC107133510	Origin Of Replication At HBB	Biological Region	2	GC11P005222	39.7714	https://www.genecards.org/cgi-bin/carddisp.pl?gene=LOC107133510
INSL6	Insulin Like 6	Protein Coding	34	GC09M004991	39.7556	https://www.genecards.org/cgi-bin/carddisp.pl?gene=INSL6
MIR196A1	MicroRNA 196a-1	RNA Gene	20	GC17M048632	39.7371	https://www.genecards.org/cgi-bin/carddisp.pl?gene=MIR196A1
DYNC2H1	Dynein Cytoplasmic 2 Heavy Chain 1	Protein Coding	36	GC11P103109	39.6357	https://www.genecards.org/cgi-bin/carddisp.pl?gene=DYNC2H1
ROBO1	Roundabout Guidance Receptor 1	Protein Coding	43	GC03M078597	39.6311	https://www.genecards.org/cgi-bin/carddisp.pl?gene=ROBO1
WFS1	Wolframin ER Transmembrane Glycoprotein	Protein Coding	43	GC04P006260	39.6273	https://www.genecards.org/cgi-bin/carddisp.pl?gene=WFS1
SH2D1A	SH2 Domain Containing 1A	Protein Coding	44	GC0XP124227	39.5669	https://www.genecards.org/cgi-bin/carddisp.pl?gene=SH2D1A
AGO2	Argonaute RISC Catalytic Component 2	Protein Coding	39	GC08M140522	39.5413	https://www.genecards.org/cgi-bin/carddisp.pl?gene=AGO2
CD55	CD55 Molecule (Cromer Blood Group)	Protein Coding	44	GC01P207321	39.5125	https://www.genecards.org/cgi-bin/carddisp.pl?gene=CD55
IGFBP2	Insulin Like Growth Factor Binding Protein 2	Protein Coding	41	GC02P216632	39.4719	https://www.genecards.org/cgi-bin/carddisp.pl?gene=IGFBP2
MIR30B	MicroRNA 30b	RNA Gene	20	GC08M134800	39.4413	https://www.genecards.org/cgi-bin/carddisp.pl?gene=MIR30B
RPS10	Ribosomal Protein S10	Protein Coding	43	GC06M056643	39.3962	https://www.genecards.org/cgi-bin/carddisp.pl?gene=RPS10
BGLAP	Bone Gamma-Carboxyglutamate Protein	Protein Coding	38	GC01P156242	39.3848	https://www.genecards.org/cgi-bin/carddisp.pl?gene=BGLAP
SNHG7	Small Nucleolar RNA Host Gene 7	RNA Gene	21	GC09M137054	39.3803	https://www.genecards.org/cgi-bin/carddisp.pl?gene=SNHG7
NDUFA13	NADH:Ubiquinone Oxidoreductase Subunit A13	Protein Coding	42	GC19P019515	39.343	https://www.genecards.org/cgi-bin/carddisp.pl?gene=NDUFA13
MDM4	MDM4 Regulator Of P53	Protein Coding	42	GC01P204516	39.2324	https://www.genecards.org/cgi-bin/carddisp.pl?gene=MDM4
LOC106099062	HBB Recombination Region	Biological Region	2	GC11P005308	39.2302	https://www.genecards.org/cgi-bin/carddisp.pl?gene=LOC106099062
WAS	WASP Actin Nucleation Promoting Factor	Protein Coding	47	GC0XP048676	39.2058	https://www.genecards.org/cgi-bin/carddisp.pl?gene=WAS
TRNT1	TRNA Nucleotidyl Transferase 1	Protein Coding	39	GC03P003126	39.2055	https://www.genecards.org/cgi-bin/carddisp.pl?gene=TRNT1
CACNA1A	Calcium Voltage-Gated Channel Subunit Alpha1 A	Protein Coding	45	GC19M013206	39.1915	https://www.genecards.org/cgi-bin/carddisp.pl?gene=CACNA1A
MIR9-3	MicroRNA 9-3	RNA Gene	19	GC15P089368	39.1786	https://www.genecards.org/cgi-bin/carddisp.pl?gene=MIR9-3
GALC	Galactosylceramidase	Protein Coding	42	GC14M087837	39.1652	https://www.genecards.org/cgi-bin/carddisp.pl?gene=GALC
ITGAL	Integrin Subunit Alpha L	Protein Coding	44	GC16P030472	39.1325	https://www.genecards.org/cgi-bin/carddisp.pl?gene=ITGAL
IKZF3	IKAROS Family Zinc Finger 3	Protein Coding	42	GC17M039764	39.1232	https://www.genecards.org/cgi-bin/carddisp.pl?gene=IKZF3
CYP1A2	Cytochrome P450 Family 1 Subfamily A Member 2	Protein Coding	43	GC15P074748	39.1207	https://www.genecards.org/cgi-bin/carddisp.pl?gene=CYP1A2
SMC1A	Structural Maintenance Of Chromosomes 1A	Protein Coding	44	GC0XM053374	39.1126	https://www.genecards.org/cgi-bin/carddisp.pl?gene=SMC1A
TTR	Transthyretin	Protein Coding	46	GC18P031557	39.0822	https://www.genecards.org/cgi-bin/carddisp.pl?gene=TTR
BAG1	BAG Cochaperone 1	Protein Coding	40	GC09M033245	39.077	https://www.genecards.org/cgi-bin/carddisp.pl?gene=BAG1
BCAR4	Breast Cancer Anti-Estrogen Resistance 4	RNA Gene	17	GC16M011819	39.0702	https://www.genecards.org/cgi-bin/carddisp.pl?gene=BCAR4
ADAM12	ADAM Metallopeptidase Domain 12	Protein Coding	43	GC10M126012	39.0686	https://www.genecards.org/cgi-bin/carddisp.pl?gene=ADAM12
SIX1	SIX Homeobox 1	Protein Coding	42	GC14M060643	39.0317	https://www.genecards.org/cgi-bin/carddisp.pl?gene=SIX1
SNHG12	Small Nucleolar RNA Host Gene 12	RNA Gene	22	GC01M028578	38.962	https://www.genecards.org/cgi-bin/carddisp.pl?gene=SNHG12
PDX1	Pancreatic And Duodenal Homeobox 1	Protein Coding	46	GC13P027921	38.9564	https://www.genecards.org/cgi-bin/carddisp.pl?gene=PDX1
KLRD1	Killer Cell Lectin Like Receptor D1	Protein Coding	39	GC12P010226	38.953	https://www.genecards.org/cgi-bin/carddisp.pl?gene=KLRD1
ACVRL1	Activin A Receptor Like Type 1	Protein Coding	47	GC12P051906	38.9255	https://www.genecards.org/cgi-bin/carddisp.pl?gene=ACVRL1
MIAT	Myocardial Infarction Associated Transcript	RNA Gene	23	GC22P026646	38.8969	https://www.genecards.org/cgi-bin/carddisp.pl?gene=MIAT
MIR32	MicroRNA 32	RNA Gene	19	GC09M109046	38.8945	https://www.genecards.org/cgi-bin/carddisp.pl?gene=MIR32
IRS2	Insulin Receptor Substrate 2	Protein Coding	43	GC13M109752	38.8769	https://www.genecards.org/cgi-bin/carddisp.pl?gene=IRS2
SSTR2	Somatostatin Receptor 2	Protein Coding	46	GC17P073165	38.8477	https://www.genecards.org/cgi-bin/carddisp.pl?gene=SSTR2
DKK1	Dickkopf WNT Signaling Pathway Inhibitor 1	Protein Coding	42	GC10P052314	38.843	https://www.genecards.org/cgi-bin/carddisp.pl?gene=DKK1
CASK	Calcium/Calmodulin Dependent Serine Protein Kinase	Protein Coding	47	GC0XM041514	38.8052	https://www.genecards.org/cgi-bin/carddisp.pl?gene=CASK
RCVRN	Recoverin	Protein Coding	36	GC17M009896	38.7603	https://www.genecards.org/cgi-bin/carddisp.pl?gene=RCVRN
FOXF1	Forkhead Box F1	Protein Coding	41	GC16P086510	38.7271	https://www.genecards.org/cgi-bin/carddisp.pl?gene=FOXF1
ALPP	Alkaline Phosphatase, Placental	Protein Coding	43	GC02P232378	38.7235	https://www.genecards.org/cgi-bin/carddisp.pl?gene=ALPP
CD46	CD46 Molecule	Protein Coding	43	GC01P207752	38.7203	https://www.genecards.org/cgi-bin/carddisp.pl?gene=CD46
PSCA	Prostate Stem Cell Antigen	Protein Coding	38	GC08P142670	38.7037	https://www.genecards.org/cgi-bin/carddisp.pl?gene=PSCA
DCLRE1C	DNA Cross-Link Repair 1C	Protein Coding	42	GC10M014897	38.6977	https://www.genecards.org/cgi-bin/carddisp.pl?gene=DCLRE1C
PDCD1LG2	Programmed Cell Death 1 Ligand 2	Protein Coding	39	GC09P005510	38.68	https://www.genecards.org/cgi-bin/carddisp.pl?gene=PDCD1LG2
GRPR	Gastrin Releasing Peptide Receptor	Protein Coding	41	GC0XP016141	38.6622	https://www.genecards.org/cgi-bin/carddisp.pl?gene=GRPR
TRIM28	Tripartite Motif Containing 28	Protein Coding	41	GC19P058544	38.65	https://www.genecards.org/cgi-bin/carddisp.pl?gene=TRIM28
VIP	Vasoactive Intestinal Peptide	Protein Coding	43	GC06P152750	38.6487	https://www.genecards.org/cgi-bin/carddisp.pl?gene=VIP
CDC45	Cell Division Cycle 45	Protein Coding	43	GC22P019479	38.5962	https://www.genecards.org/cgi-bin/carddisp.pl?gene=CDC45
APOA1	Apolipoprotein A1	Protein Coding	46	GC11M116835	38.5495	https://www.genecards.org/cgi-bin/carddisp.pl?gene=APOA1
LIF	LIF Interleukin 6 Family Cytokine	Protein Coding	39	GC22M030240	38.5439	https://www.genecards.org/cgi-bin/carddisp.pl?gene=LIF
MAPK10	Mitogen-Activated Protein Kinase 10	Protein Coding	48	GC04M085990	38.5082	https://www.genecards.org/cgi-bin/carddisp.pl?gene=MAPK10
NDRG1	N-Myc Downstream Regulated 1	Protein Coding	43	GC08M133237	38.4671	https://www.genecards.org/cgi-bin/carddisp.pl?gene=NDRG1
RNF139	Ring Finger Protein 139	Protein Coding	37	GC08P124474	38.4093	https://www.genecards.org/cgi-bin/carddisp.pl?gene=RNF139
NUP214	Nucleoporin 214	Protein Coding	42	GC09P131125	38.3833	https://www.genecards.org/cgi-bin/carddisp.pl?gene=NUP214
BCAR1	BCAR1 Scaffold Protein, Cas Family Member	Protein Coding	42	GC16M075228	38.3649	https://www.genecards.org/cgi-bin/carddisp.pl?gene=BCAR1
HSD17B1	Hydroxysteroid 17-Beta Dehydrogenase 1	Protein Coding	41	GC17P042608	38.3042	https://www.genecards.org/cgi-bin/carddisp.pl?gene=HSD17B1
HBA2	Hemoglobin Subunit Alpha 2	Protein Coding	40	GC16P007950	38.2909	https://www.genecards.org/cgi-bin/carddisp.pl?gene=HBA2
DCK	Deoxycytidine Kinase	Protein Coding	42	GC04P070992	38.281	https://www.genecards.org/cgi-bin/carddisp.pl?gene=DCK
SRGAP1	SLIT-ROBO Rho GTPase Activating Protein 1	Protein Coding	41	GC12P063844	38.2782	https://www.genecards.org/cgi-bin/carddisp.pl?gene=SRGAP1
SNHG15	Small Nucleolar RNA Host Gene 15	RNA Gene	19	GC07M044983	38.2748	https://www.genecards.org/cgi-bin/carddisp.pl?gene=SNHG15
SOX2-OT	SOX2 Overlapping Transcript	RNA Gene	22	GC03P180989	38.2657	https://www.genecards.org/cgi-bin/carddisp.pl?gene=SOX2-OT
CIITA	Class II Major Histocompatibility Complex Transactivator	Protein Coding	43	GC16P010879	38.2522	https://www.genecards.org/cgi-bin/carddisp.pl?gene=CIITA
MAP2K2	Mitogen-Activated Protein Kinase Kinase 2	Protein Coding	51	GC19M004090	38.2286	https://www.genecards.org/cgi-bin/carddisp.pl?gene=MAP2K2
LBR	Lamin B Receptor	Protein Coding	46	GC01M225401	38.2177	https://www.genecards.org/cgi-bin/carddisp.pl?gene=LBR
HK2	Hexokinase 2	Protein Coding	45	GC02P074833	38.1456	https://www.genecards.org/cgi-bin/carddisp.pl?gene=HK2
SRSF2	Serine And Arginine Rich Splicing Factor 2	Protein Coding	39	GC17M076734	38.136	https://www.genecards.org/cgi-bin/carddisp.pl?gene=SRSF2
TMPRSS2	Transmembrane Serine Protease 2	Protein Coding	43	GC21M041464	38.1266	https://www.genecards.org/cgi-bin/carddisp.pl?gene=TMPRSS2
ING3	Inhibitor Of Growth Family Member 3	Protein Coding	38	GC07P120950	38.1173	https://www.genecards.org/cgi-bin/carddisp.pl?gene=ING3
CDH3	Cadherin 3	Protein Coding	45	GC16P068637	38.0761	https://www.genecards.org/cgi-bin/carddisp.pl?gene=CDH3
HBA1	Hemoglobin Subunit Alpha 1	Protein Coding	40	GC16P007949	38.0423	https://www.genecards.org/cgi-bin/carddisp.pl?gene=HBA1
TLR5	Toll Like Receptor 5	Protein Coding	45	GC01M223462	38.022	https://www.genecards.org/cgi-bin/carddisp.pl?gene=TLR5
COL3A1	Collagen Type III Alpha 1 Chain	Protein Coding	44	GC02P188974	37.944	https://www.genecards.org/cgi-bin/carddisp.pl?gene=COL3A1
PSEN1	Presenilin 1	Protein Coding	50	GC14P073136	37.939	https://www.genecards.org/cgi-bin/carddisp.pl?gene=PSEN1
IL12B	Interleukin 12B	Protein Coding	41	GC05M159314	37.9326	https://www.genecards.org/cgi-bin/carddisp.pl?gene=IL12B
ACTA1	Actin Alpha 1, Skeletal Muscle	Protein Coding	46	GC01M229442	37.9312	https://www.genecards.org/cgi-bin/carddisp.pl?gene=ACTA1
PRKCE	Protein Kinase C Epsilon	Protein Coding	47	GC02P045651	37.9079	https://www.genecards.org/cgi-bin/carddisp.pl?gene=PRKCE
HBEGF	Heparin Binding EGF Like Growth Factor	Protein Coding	40	GC05M140332	37.9075	https://www.genecards.org/cgi-bin/carddisp.pl?gene=HBEGF
NCOA3	Nuclear Receptor Coactivator 3	Protein Coding	44	GC20P047501	37.8905	https://www.genecards.org/cgi-bin/carddisp.pl?gene=NCOA3
SOX10	SRY-Box Transcription Factor 10	Protein Coding	44	GC22M054050	37.8892	https://www.genecards.org/cgi-bin/carddisp.pl?gene=SOX10
BIRC7	Baculoviral IAP Repeat Containing 7	Protein Coding	37	GC20P063235	37.805	https://www.genecards.org/cgi-bin/carddisp.pl?gene=BIRC7
STN1	STN1 Subunit Of CST Complex	Protein Coding	30	GC10M103909	37.7833	https://www.genecards.org/cgi-bin/carddisp.pl?gene=STN1
TNFSF13B	TNF Superfamily Member 13b	Protein Coding	42	GC13P108251	37.7624	https://www.genecards.org/cgi-bin/carddisp.pl?gene=TNFSF13B
CD5	CD5 Molecule	Protein Coding	38	GC11P061114	37.7486	https://www.genecards.org/cgi-bin/carddisp.pl?gene=CD5
TINF2	TERF1 Interacting Nuclear Factor 2	Protein Coding	40	GC14M024248	37.6836	https://www.genecards.org/cgi-bin/carddisp.pl?gene=TINF2
RBM6	RNA Binding Motif Protein 6	Protein Coding	35	GC03P049940	37.6778	https://www.genecards.org/cgi-bin/carddisp.pl?gene=RBM6
TGM2	Transglutaminase 2	Protein Coding	45	GC20M038127	37.6741	https://www.genecards.org/cgi-bin/carddisp.pl?gene=TGM2
COL11A2	Collagen Type XI Alpha 2 Chain	Protein Coding	42	GC06M033162	37.6734	https://www.genecards.org/cgi-bin/carddisp.pl?gene=COL11A2
MIR99A	MicroRNA 99a	RNA Gene	21	GC21P016539	37.6494	https://www.genecards.org/cgi-bin/carddisp.pl?gene=MIR99A
CASP2	Caspase 2	Protein Coding	46	GC07P147011	37.6331	https://www.genecards.org/cgi-bin/carddisp.pl?gene=CASP2
PRTN3	Proteinase 3	Protein Coding	43	GC19P000840	37.6155	https://www.genecards.org/cgi-bin/carddisp.pl?gene=PRTN3
BID	BH3 Interacting Domain Death Agonist	Protein Coding	43	GC22M017734	37.6105	https://www.genecards.org/cgi-bin/carddisp.pl?gene=BID
TNFAIP3	TNF Alpha Induced Protein 3	Protein Coding	46	GC06P137866	37.5935	https://www.genecards.org/cgi-bin/carddisp.pl?gene=TNFAIP3
TJP1	Tight Junction Protein 1	Protein Coding	42	GC15M029699	37.5848	https://www.genecards.org/cgi-bin/carddisp.pl?gene=TJP1
MIR17HG	MiR-17-92a-1 Cluster Host Gene	RNA Gene	26	GC13P091347	37.5661	https://www.genecards.org/cgi-bin/carddisp.pl?gene=MIR17HG
MIR532	MicroRNA 532	RNA Gene	16	GC0XP050004	37.518	https://www.genecards.org/cgi-bin/carddisp.pl?gene=MIR532
MAGEA3	MAGE Family Member A3	Protein Coding	35	GC0XP152698	37.5009	https://www.genecards.org/cgi-bin/carddisp.pl?gene=MAGEA3
APOB	Apolipoprotein B	Protein Coding	43	GC02M020956	37.4949	https://www.genecards.org/cgi-bin/carddisp.pl?gene=APOB
IL24	Interleukin 24	Protein Coding	39	GC01P206897	37.4653	https://www.genecards.org/cgi-bin/carddisp.pl?gene=IL24
IFNB1	Interferon Beta 1	Protein Coding	39	GC09M021077	37.4629	https://www.genecards.org/cgi-bin/carddisp.pl?gene=IFNB1
CD3G	CD3g Molecule	Protein Coding	44	GC11P118344	37.4531	https://www.genecards.org/cgi-bin/carddisp.pl?gene=CD3G
DCN	Decorin	Protein Coding	44	GC12M091140	37.4522	https://www.genecards.org/cgi-bin/carddisp.pl?gene=DCN
MYO1B	Myosin IB	Protein Coding	36	GC02P191246	37.4461	https://www.genecards.org/cgi-bin/carddisp.pl?gene=MYO1B
BCL11A	BAF Chromatin Remodeling Complex Subunit BCL11A	Protein Coding	42	GC02M060451	37.4306	https://www.genecards.org/cgi-bin/carddisp.pl?gene=BCL11A
RARS1	Arginyl-TRNA Synthetase 1	Protein Coding	34	GC05P168487	37.4163	https://www.genecards.org/cgi-bin/carddisp.pl?gene=RARS1
DDB2	Damage Specific DNA Binding Protein 2	Protein Coding	44	GC11P047237	37.318	https://www.genecards.org/cgi-bin/carddisp.pl?gene=DDB2
CIB1	Calcium And Integrin Binding 1	Protein Coding	39	GC15M090229	37.3121	https://www.genecards.org/cgi-bin/carddisp.pl?gene=CIB1
CTCF	CCCTC-Binding Factor	Protein Coding	45	GC16P067563	37.3099	https://www.genecards.org/cgi-bin/carddisp.pl?gene=CTCF
DYRK1A	Dual Specificity Tyrosine Phosphorylation Regulated Kinase 1A	Protein Coding	48	GC21P037365	37.304	https://www.genecards.org/cgi-bin/carddisp.pl?gene=DYRK1A
NAT1	N-Acetyltransferase 1	Protein Coding	42	GC08P018179	37.2926	https://www.genecards.org/cgi-bin/carddisp.pl?gene=NAT1
RAP1A	RAP1A, Member Of RAS Oncogene Family	Protein Coding	43	GC01P111542	37.2491	https://www.genecards.org/cgi-bin/carddisp.pl?gene=RAP1A
SEMA3B	Semaphorin 3B	Protein Coding	38	GC03P050267	37.239	https://www.genecards.org/cgi-bin/carddisp.pl?gene=SEMA3B
CLDN4	Claudin 4	Protein Coding	40	GC07P073799	37.2221	https://www.genecards.org/cgi-bin/carddisp.pl?gene=CLDN4
SPRY4-IT1	SPRY4 Intronic Transcript 1	RNA Gene	14	GC05M142318	37.2218	https://www.genecards.org/cgi-bin/carddisp.pl?gene=SPRY4-IT1
SFTA3	Surfactant Associated 3	RNA Gene	30	GC14M036474	37.1942	https://www.genecards.org/cgi-bin/carddisp.pl?gene=SFTA3
BLACAT1	Bladder Cancer Associated Transcript 1	RNA Gene	14	GC01M205389	37.146	https://www.genecards.org/cgi-bin/carddisp.pl?gene=BLACAT1
PRDX1	Peroxiredoxin 1	Protein Coding	46	GC01M045511	37.1287	https://www.genecards.org/cgi-bin/carddisp.pl?gene=PRDX1
CD209	CD209 Molecule	Protein Coding	40	GC19M007739	37.1203	https://www.genecards.org/cgi-bin/carddisp.pl?gene=CD209
COL11A1	Collagen Type XI Alpha 1 Chain	Protein Coding	40	GC01M102876	37.1169	https://www.genecards.org/cgi-bin/carddisp.pl?gene=COL11A1
AMT	Aminomethyltransferase	Protein Coding	43	GC03M050611	37.0919	https://www.genecards.org/cgi-bin/carddisp.pl?gene=AMT
NAPSA	Napsin A Aspartic Peptidase	Protein Coding	39	GC19M057509	37.0854	https://www.genecards.org/cgi-bin/carddisp.pl?gene=NAPSA
MST1R	Macrophage Stimulating 1 Receptor	Protein Coding	47	GC03M050642	37.0841	https://www.genecards.org/cgi-bin/carddisp.pl?gene=MST1R
MCM2	Minichromosome Maintenance Complex Component 2	Protein Coding	46	GC03P127598	37.0607	https://www.genecards.org/cgi-bin/carddisp.pl?gene=MCM2
USP8	Ubiquitin Specific Peptidase 8	Protein Coding	46	GC15P050424	37.0556	https://www.genecards.org/cgi-bin/carddisp.pl?gene=USP8
CXADR	CXADR Ig-Like Cell Adhesion Molecule	Protein Coding	41	GC21P017513	37.0499	https://www.genecards.org/cgi-bin/carddisp.pl?gene=CXADR
FSHR	Follicle Stimulating Hormone Receptor	Protein Coding	47	GC02M048953	37.0472	https://www.genecards.org/cgi-bin/carddisp.pl?gene=FSHR
TK1	Thymidine Kinase 1	Protein Coding	43	GC17M078175	37.0416	https://www.genecards.org/cgi-bin/carddisp.pl?gene=TK1
WNT3	Wnt Family Member 3	Protein Coding	44	GC17M046762	36.9951	https://www.genecards.org/cgi-bin/carddisp.pl?gene=WNT3
IL6ST	Interleukin 6 Cytokine Family Signal Transducer	Protein Coding	44	GC05M055935	36.977	https://www.genecards.org/cgi-bin/carddisp.pl?gene=IL6ST
CEBPB	CCAAT Enhancer Binding Protein Beta	Protein Coding	42	GC20P050190	36.9636	https://www.genecards.org/cgi-bin/carddisp.pl?gene=CEBPB
EXO1	Exonuclease 1	Protein Coding	42	GC01P241847	36.9088	https://www.genecards.org/cgi-bin/carddisp.pl?gene=EXO1
NECTIN1	Nectin Cell Adhesion Molecule 1	Protein Coding	35	GC11M119624	36.8913	https://www.genecards.org/cgi-bin/carddisp.pl?gene=NECTIN1
TUBB3	Tubulin Beta 3 Class III	Protein Coding	46	GC16P090783	36.8735	https://www.genecards.org/cgi-bin/carddisp.pl?gene=TUBB3
CD3E	CD3e Molecule	Protein Coding	44	GC11P118304	36.8531	https://www.genecards.org/cgi-bin/carddisp.pl?gene=CD3E
PICALM	Phosphatidylinositol Binding Clathrin Assembly Protein	Protein Coding	42	GC11M085957	36.8335	https://www.genecards.org/cgi-bin/carddisp.pl?gene=PICALM
NR1H2	Nuclear Receptor Subfamily 1 Group H Member 2	Protein Coding	46	GC19P050329	36.8259	https://www.genecards.org/cgi-bin/carddisp.pl?gene=NR1H2
PTPN2	Protein Tyrosine Phosphatase Non-Receptor Type 2	Protein Coding	44	GC18M021807	36.798	https://www.genecards.org/cgi-bin/carddisp.pl?gene=PTPN2
PBX1	PBX Homeobox 1	Protein Coding	47	GC01P164524	36.7886	https://www.genecards.org/cgi-bin/carddisp.pl?gene=PBX1
TH2LCRR	T Helper Type 2 Locus Control Region Associated RNA	RNA Gene	11	GC05M132631	36.7842	https://www.genecards.org/cgi-bin/carddisp.pl?gene=TH2LCRR
MIR661	MicroRNA 661	RNA Gene	17	GC08M143945	36.7752	https://www.genecards.org/cgi-bin/carddisp.pl?gene=MIR661
ALDH2	Aldehyde Dehydrogenase 2 Family Member	Protein Coding	48	GC12P111766	36.7737	https://www.genecards.org/cgi-bin/carddisp.pl?gene=ALDH2
MIR125B1	MicroRNA 125b-1	RNA Gene	21	GC11M122100	36.7729	https://www.genecards.org/cgi-bin/carddisp.pl?gene=MIR125B1
NAMPT	Nicotinamide Phosphoribosyltransferase	Protein Coding	45	GC07M106248	36.7637	https://www.genecards.org/cgi-bin/carddisp.pl?gene=NAMPT
DDIT3	DNA Damage Inducible Transcript 3	Protein Coding	43	GC12M057516	36.7446	https://www.genecards.org/cgi-bin/carddisp.pl?gene=DDIT3
DIRC3	Disrupted In Renal Carcinoma 3	RNA Gene	22	GC02M217284	36.7435	https://www.genecards.org/cgi-bin/carddisp.pl?gene=DIRC3
SH2B3	SH2B Adaptor Protein 3	Protein Coding	44	GC12P111405	36.7418	https://www.genecards.org/cgi-bin/carddisp.pl?gene=SH2B3
SLC29A1	Solute Carrier Family 29 Member 1 (Augustine Blood Group)	Protein Coding	46	GC06P044219	36.7265	https://www.genecards.org/cgi-bin/carddisp.pl?gene=SLC29A1
ACTG1	Actin Gamma 1	Protein Coding	47	GC17M081509	36.697	https://www.genecards.org/cgi-bin/carddisp.pl?gene=ACTG1
IL1R1	Interleukin 1 Receptor Type 1	Protein Coding	43	GC02P102136	36.6881	https://www.genecards.org/cgi-bin/carddisp.pl?gene=IL1R1
CASR	Calcium Sensing Receptor	Protein Coding	48	GC03P122183	36.6574	https://www.genecards.org/cgi-bin/carddisp.pl?gene=CASR
AIFM1	Apoptosis Inducing Factor Mitochondria Associated 1	Protein Coding	46	GC0XM130129	36.631	https://www.genecards.org/cgi-bin/carddisp.pl?gene=AIFM1
MIR449A	MicroRNA 449a	RNA Gene	19	GC05M055171	36.6286	https://www.genecards.org/cgi-bin/carddisp.pl?gene=MIR449A
EPHA3	EPH Receptor A3	Protein Coding	44	GC03P089077	36.5959	https://www.genecards.org/cgi-bin/carddisp.pl?gene=EPHA3
DDX5	DEAD-Box Helicase 5	Protein Coding	44	GC17M064498	36.58	https://www.genecards.org/cgi-bin/carddisp.pl?gene=DDX5
CBFB	Core-Binding Factor Subunit Beta	Protein Coding	43	GC16P067063	36.579	https://www.genecards.org/cgi-bin/carddisp.pl?gene=CBFB
LCP1	Lymphocyte Cytosolic Protein 1	Protein Coding	40	GC13M046132	36.5719	https://www.genecards.org/cgi-bin/carddisp.pl?gene=LCP1
BMP7	Bone Morphogenetic Protein 7	Protein Coding	43	GC20M057168	36.5663	https://www.genecards.org/cgi-bin/carddisp.pl?gene=BMP7
SFTPA2	Surfactant Protein A2	Protein Coding	39	GC10M080999	36.5435	https://www.genecards.org/cgi-bin/carddisp.pl?gene=SFTPA2
NODAL	Nodal Growth Differentiation Factor	Protein Coding	40	GC10M070431	36.5299	https://www.genecards.org/cgi-bin/carddisp.pl?gene=NODAL
RPS26	Ribosomal Protein S26	Protein Coding	40	GC12P056043	36.4947	https://www.genecards.org/cgi-bin/carddisp.pl?gene=RPS26
MIR148B	MicroRNA 148b	RNA Gene	19	GC12P054337	36.4883	https://www.genecards.org/cgi-bin/carddisp.pl?gene=MIR148B
WIF1	WNT Inhibitory Factor 1	Protein Coding	42	GC12M065050	36.4796	https://www.genecards.org/cgi-bin/carddisp.pl?gene=WIF1
VTN	Vitronectin	Protein Coding	41	GC17M032763	36.4324	https://www.genecards.org/cgi-bin/carddisp.pl?gene=VTN
IRF8	Interferon Regulatory Factor 8	Protein Coding	44	GC16P085898	36.4259	https://www.genecards.org/cgi-bin/carddisp.pl?gene=IRF8
PPARA	Peroxisome Proliferator Activated Receptor Alpha	Protein Coding	44	GC22P046150	36.4052	https://www.genecards.org/cgi-bin/carddisp.pl?gene=PPARA
IFT140	Intraflagellar Transport 140	Protein Coding	38	GC16M005444	36.336	https://www.genecards.org/cgi-bin/carddisp.pl?gene=IFT140
PPARGC1A	PPARG Coactivator 1 Alpha	Protein Coding	44	GC04M023755	36.3279	https://www.genecards.org/cgi-bin/carddisp.pl?gene=PPARGC1A
SFRP1	Secreted Frizzled Related Protein 1	Protein Coding	40	GC08M041262	36.3191	https://www.genecards.org/cgi-bin/carddisp.pl?gene=SFRP1
AFAP1-AS1	AFAP1 Antisense RNA 1	RNA Gene	16	GC04P007756	36.2999	https://www.genecards.org/cgi-bin/carddisp.pl?gene=AFAP1-AS1
AGT	Angiotensinogen	Protein Coding	47	GC01M230702	36.2944	https://www.genecards.org/cgi-bin/carddisp.pl?gene=AGT
RPS15	Ribosomal Protein S15	Protein Coding	38	GC19P001438	36.2879	https://www.genecards.org/cgi-bin/carddisp.pl?gene=RPS15
PNP	Purine Nucleoside Phosphorylase	Protein Coding	44	GC14P020468	36.2691	https://www.genecards.org/cgi-bin/carddisp.pl?gene=PNP
KRT1	Keratin 1	Protein Coding	43	GC12M052674	36.2616	https://www.genecards.org/cgi-bin/carddisp.pl?gene=KRT1
ACTN4	Actinin Alpha 4	Protein Coding	44	GC19P038647	36.2486	https://www.genecards.org/cgi-bin/carddisp.pl?gene=ACTN4
FANCL	FA Complementation Group L	Protein Coding	44	GC02M058127	36.2471	https://www.genecards.org/cgi-bin/carddisp.pl?gene=FANCL
KCNMA1	Potassium Calcium-Activated Channel Subfamily M Alpha 1	Protein Coding	47	GC10M076869	36.2468	https://www.genecards.org/cgi-bin/carddisp.pl?gene=KCNMA1
HDAC6	Histone Deacetylase 6	Protein Coding	50	GC0XP048801	36.2437	https://www.genecards.org/cgi-bin/carddisp.pl?gene=HDAC6
MIR378A	MicroRNA 378a	RNA Gene	19	GC05P149732	36.2406	https://www.genecards.org/cgi-bin/carddisp.pl?gene=MIR378A
MAP3K6	Mitogen-Activated Protein Kinase Kinase Kinase 6	Protein Coding	42	GC01M027354	36.2187	https://www.genecards.org/cgi-bin/carddisp.pl?gene=MAP3K6
TNFRSF11A	TNF Receptor Superfamily Member 11a	Protein Coding	43	GC18P062325	36.2079	https://www.genecards.org/cgi-bin/carddisp.pl?gene=TNFRSF11A
IL12RB1	Interleukin 12 Receptor Subunit Beta 1	Protein Coding	42	GC19M018058	36.1919	https://www.genecards.org/cgi-bin/carddisp.pl?gene=IL12RB1
LINC00673	Long Intergenic Non-Protein Coding RNA 673	RNA Gene	15	GC17M072290	36.1746	https://www.genecards.org/cgi-bin/carddisp.pl?gene=LINC00673
RNF43	Ring Finger Protein 43	Protein Coding	36	GC17M058352	36.1637	https://www.genecards.org/cgi-bin/carddisp.pl?gene=RNF43
TPM1	Tropomyosin 1	Protein Coding	47	GC15P089078	36.1359	https://www.genecards.org/cgi-bin/carddisp.pl?gene=TPM1
AGTR1	Angiotensin II Receptor Type 1	Protein Coding	48	GC03P148697	36.1185	https://www.genecards.org/cgi-bin/carddisp.pl?gene=AGTR1
MIR338	MicroRNA 338	RNA Gene	17	GC17M081126	36.1078	https://www.genecards.org/cgi-bin/carddisp.pl?gene=MIR338
RRAS	RAS Related	Protein Coding	40	GC19M049635	36.1047	https://www.genecards.org/cgi-bin/carddisp.pl?gene=RRAS
RIT1	Ras Like Without CAAX 1	Protein Coding	44	GC01M155897	36.099	https://www.genecards.org/cgi-bin/carddisp.pl?gene=RIT1
TGIF1	TGFB Induced Factor Homeobox 1	Protein Coding	44	GC18P003411	36.0954	https://www.genecards.org/cgi-bin/carddisp.pl?gene=TGIF1
MYH7	Myosin Heavy Chain 7	Protein Coding	45	GC14M023412	36.0937	https://www.genecards.org/cgi-bin/carddisp.pl?gene=MYH7
TAL1	TAL BHLH Transcription Factor 1, Erythroid Differentiation Factor	Protein Coding	44	GC01M047216	36.0364	https://www.genecards.org/cgi-bin/carddisp.pl?gene=TAL1
TF	Transferrin	Protein Coding	46	GC03P133666	36.0294	https://www.genecards.org/cgi-bin/carddisp.pl?gene=TF
CDK12	Cyclin Dependent Kinase 12	Protein Coding	39	GC17P039461	36.0185	https://www.genecards.org/cgi-bin/carddisp.pl?gene=CDK12
MAP3K7	Mitogen-Activated Protein Kinase Kinase Kinase 7	Protein Coding	49	GC06M090513	35.9961	https://www.genecards.org/cgi-bin/carddisp.pl?gene=MAP3K7
CYTOR	Cytoskeleton Regulator RNA	RNA Gene	18	GC02P087801	35.9925	https://www.genecards.org/cgi-bin/carddisp.pl?gene=CYTOR
CASC9	Cancer Susceptibility 9	RNA Gene	15	GC08M075132	35.9875	https://www.genecards.org/cgi-bin/carddisp.pl?gene=CASC9
FANCF	FA Complementation Group F	Protein Coding	40	GC11M022600	35.9339	https://www.genecards.org/cgi-bin/carddisp.pl?gene=FANCF
PIK3R2	Phosphoinositide-3-Kinase Regulatory Subunit 2	Protein Coding	47	GC19P018153	35.9145	https://www.genecards.org/cgi-bin/carddisp.pl?gene=PIK3R2
LINC00511	Long Intergenic Non-Protein Coding RNA 511	RNA Gene	17	GC17M072323	35.9063	https://www.genecards.org/cgi-bin/carddisp.pl?gene=LINC00511
PLCG2	Phospholipase C Gamma 2	Protein Coding	49	GC16P081773	35.8989	https://www.genecards.org/cgi-bin/carddisp.pl?gene=PLCG2
FZD3	Frizzled Class Receptor 3	Protein Coding	42	GC08P028494	35.8873	https://www.genecards.org/cgi-bin/carddisp.pl?gene=FZD3
CSK	C-Terminal Src Kinase	Protein Coding	45	GC15P074782	35.8803	https://www.genecards.org/cgi-bin/carddisp.pl?gene=CSK
CTSL	Cathepsin L	Protein Coding	44	GC09P087725	35.8798	https://www.genecards.org/cgi-bin/carddisp.pl?gene=CTSL
MTDH	Metadherin	Protein Coding	39	GC08P097643	35.8472	https://www.genecards.org/cgi-bin/carddisp.pl?gene=MTDH
FOXC1	Forkhead Box C1	Protein Coding	41	GC06P001610	35.8335	https://www.genecards.org/cgi-bin/carddisp.pl?gene=FOXC1
MTUS1	Microtubule Associated Scaffold Protein 1	Protein Coding	35	GC08M017643	35.8247	https://www.genecards.org/cgi-bin/carddisp.pl?gene=MTUS1
RHOH	Ras Homolog Family Member H	Protein Coding	42	GC04P040192	35.7971	https://www.genecards.org/cgi-bin/carddisp.pl?gene=RHOH
MIR124-1	MicroRNA 124-1	RNA Gene	21	GC08M009903	35.794	https://www.genecards.org/cgi-bin/carddisp.pl?gene=MIR124-1
TCIM	Transcriptional And Immune Response Regulator	Protein Coding	25	GC08P040153	35.7916	https://www.genecards.org/cgi-bin/carddisp.pl?gene=TCIM
IL9	Interleukin 9	Protein Coding	40	GC05M135891	35.7878	https://www.genecards.org/cgi-bin/carddisp.pl?gene=IL9
CCNA1	Cyclin A1	Protein Coding	40	GC13P036431	35.7812	https://www.genecards.org/cgi-bin/carddisp.pl?gene=CCNA1
KCNQ1	Potassium Voltage-Gated Channel Subfamily Q Member 1	Protein Coding	47	GC11P002444	35.7488	https://www.genecards.org/cgi-bin/carddisp.pl?gene=KCNQ1
RABL3	RAB, Member Of RAS Oncogene Family Like 3	Protein Coding	32	GC03M120686	35.7326	https://www.genecards.org/cgi-bin/carddisp.pl?gene=RABL3
NEDD9	Neural Precursor Cell Expressed, Developmentally Down-Regulated 9	Protein Coding	42	GC06M011183	35.715	https://www.genecards.org/cgi-bin/carddisp.pl?gene=NEDD9
NHEJ1	Non-Homologous End Joining Factor 1	Protein Coding	40	GC02M219103	35.6903	https://www.genecards.org/cgi-bin/carddisp.pl?gene=NHEJ1
UBE3A	Ubiquitin Protein Ligase E3A	Protein Coding	46	GC15M025333	35.6789	https://www.genecards.org/cgi-bin/carddisp.pl?gene=UBE3A
HP	Haptoglobin	Protein Coding	42	GC16P072089	35.6787	https://www.genecards.org/cgi-bin/carddisp.pl?gene=HP
ZFAS1	ZNFX1 Antisense RNA 1	RNA Gene	19	GC20P049276	35.6546	https://www.genecards.org/cgi-bin/carddisp.pl?gene=ZFAS1
INPP5E	Inositol Polyphosphate-5-Phosphatase E	Protein Coding	39	GC09M136428	35.6457	https://www.genecards.org/cgi-bin/carddisp.pl?gene=INPP5E
ROR2	Receptor Tyrosine Kinase Like Orphan Receptor 2	Protein Coding	46	GC09M091564	35.6434	https://www.genecards.org/cgi-bin/carddisp.pl?gene=ROR2
MIR584	MicroRNA 584	RNA Gene	17	GC05M149062	35.6385	https://www.genecards.org/cgi-bin/carddisp.pl?gene=MIR584
CXCL1	C-X-C Motif Chemokine Ligand 1	Protein Coding	40	GC04P073869	35.6327	https://www.genecards.org/cgi-bin/carddisp.pl?gene=CXCL1
COL7A1	Collagen Type VII Alpha 1 Chain	Protein Coding	42	GC03M048564	35.6317	https://www.genecards.org/cgi-bin/carddisp.pl?gene=COL7A1
KIR3DL1	Killer Cell Immunoglobulin Like Receptor, Three Ig Domains And Long Cytoplasmic Tail 1	Protein Coding	39	GC19P060549	35.6253	https://www.genecards.org/cgi-bin/carddisp.pl?gene=KIR3DL1
EIF4EBP1	Eukaryotic Translation Initiation Factor 4E Binding Protein 1	Protein Coding	44	GC08P038236	35.6237	https://www.genecards.org/cgi-bin/carddisp.pl?gene=EIF4EBP1
MAGEA4	MAGE Family Member A4	Protein Coding	37	GC0XP151912	35.6143	https://www.genecards.org/cgi-bin/carddisp.pl?gene=MAGEA4
SNRPN	Small Nuclear Ribonucleoprotein Polypeptide N	Protein Coding	43	GC15P024823	35.5681	https://www.genecards.org/cgi-bin/carddisp.pl?gene=SNRPN
NSMCE3	NSE3 Homolog, SMC5-SMC6 Complex Component	Protein Coding	30	GC15M029269	35.5533	https://www.genecards.org/cgi-bin/carddisp.pl?gene=NSMCE3
ENPP1	Ectonucleotide Pyrophosphatase/Phosphodiesterase 1	Protein Coding	45	GC06P131808	35.5451	https://www.genecards.org/cgi-bin/carddisp.pl?gene=ENPP1
PRKD1	Protein Kinase D1	Protein Coding	48	GC14M029576	35.5174	https://www.genecards.org/cgi-bin/carddisp.pl?gene=PRKD1
MIR181B1	MicroRNA 181b-1	RNA Gene	19	GC01M198858	35.5129	https://www.genecards.org/cgi-bin/carddisp.pl?gene=MIR181B1
SEMA4A	Semaphorin 4A	Protein Coding	43	GC01P156147	35.4761	https://www.genecards.org/cgi-bin/carddisp.pl?gene=SEMA4A
GSTM3	Glutathione S-Transferase Mu 3	Protein Coding	44	GC01M109733	35.4708	https://www.genecards.org/cgi-bin/carddisp.pl?gene=GSTM3
PCAP	Predisposing For Prostate Cancer	Genetic Locus	3	GC01U990208	35.4408	https://www.genecards.org/cgi-bin/carddisp.pl?gene=PCAP
IL11	Interleukin 11	Protein Coding	38	GC19M055364	35.4173	https://www.genecards.org/cgi-bin/carddisp.pl?gene=IL11
MIR196B	MicroRNA 196b	RNA Gene	19	GC07M027425	35.3957	https://www.genecards.org/cgi-bin/carddisp.pl?gene=MIR196B
CD63	CD63 Molecule	Protein Coding	40	GC12M055725	35.3843	https://www.genecards.org/cgi-bin/carddisp.pl?gene=CD63
KDM5B	Lysine Demethylase 5B	Protein Coding	42	GC01M202696	35.3611	https://www.genecards.org/cgi-bin/carddisp.pl?gene=KDM5B
SCN5A	Sodium Voltage-Gated Channel Alpha Subunit 5	Protein Coding	48	GC03M038549	35.3485	https://www.genecards.org/cgi-bin/carddisp.pl?gene=SCN5A
CLDN3	Claudin 3	Protein Coding	39	GC07M073768	35.3414	https://www.genecards.org/cgi-bin/carddisp.pl?gene=CLDN3
S100A2	S100 Calcium Binding Protein A2	Protein Coding	39	GC01M153561	35.34	https://www.genecards.org/cgi-bin/carddisp.pl?gene=S100A2
TCL1A	TCL1 Family AKT Coactivator A	Protein Coding	41	GC14M098417	35.3262	https://www.genecards.org/cgi-bin/carddisp.pl?gene=TCL1A
HPC3	Prostate Cancer, Hereditary, 3	Genetic Locus	2	GC20U900275	35.3243	https://www.genecards.org/cgi-bin/carddisp.pl?gene=HPC3
SNHG20	Small Nucleolar RNA Host Gene 20	RNA Gene	17	GC17P077087	35.268	https://www.genecards.org/cgi-bin/carddisp.pl?gene=SNHG20
CXCR1	C-X-C Motif Chemokine Receptor 1	Protein Coding	41	GC02M218162	35.2493	https://www.genecards.org/cgi-bin/carddisp.pl?gene=CXCR1
DNAJC21	DnaJ Heat Shock Protein Family (Hsp40) Member C21	Protein Coding	33	GC05P034929	35.2445	https://www.genecards.org/cgi-bin/carddisp.pl?gene=DNAJC21
MSN	Moesin	Protein Coding	45	GC0XP065588	35.2334	https://www.genecards.org/cgi-bin/carddisp.pl?gene=MSN
GPER1	G Protein-Coupled Estrogen Receptor 1	Protein Coding	36	GC07P001698	35.2204	https://www.genecards.org/cgi-bin/carddisp.pl?gene=GPER1
MCM7	Minichromosome Maintenance Complex Component 7	Protein Coding	43	GC07M100092	35.2141	https://www.genecards.org/cgi-bin/carddisp.pl?gene=MCM7
NECTIN4	Nectin Cell Adhesion Molecule 4	Protein Coding	35	GC01M161071	35.19	https://www.genecards.org/cgi-bin/carddisp.pl?gene=NECTIN4
FOXL2	Forkhead Box L2	Protein Coding	39	GC03M138944	35.1872	https://www.genecards.org/cgi-bin/carddisp.pl?gene=FOXL2
ABCA1	ATP Binding Cassette Subfamily A Member 1	Protein Coding	45	GC09M104781	35.1682	https://www.genecards.org/cgi-bin/carddisp.pl?gene=ABCA1
KLF5	Kruppel Like Factor 5	Protein Coding	43	GC13P073054	35.1524	https://www.genecards.org/cgi-bin/carddisp.pl?gene=KLF5
SFPQ	Splicing Factor Proline And Glutamine Rich	Protein Coding	42	GC01M035176	35.1495	https://www.genecards.org/cgi-bin/carddisp.pl?gene=SFPQ
HSPD1	Heat Shock Protein Family D (Hsp60) Member 1	Protein Coding	45	GC02M197486	35.143	https://www.genecards.org/cgi-bin/carddisp.pl?gene=HSPD1
IL12A	Interleukin 12A	Protein Coding	41	GC03P159988	35.1291	https://www.genecards.org/cgi-bin/carddisp.pl?gene=IL12A
NLRP3	NLR Family Pyrin Domain Containing 3	Protein Coding	45	GC01P247415	35.1289	https://www.genecards.org/cgi-bin/carddisp.pl?gene=NLRP3
TFEB	Transcription Factor EB	Protein Coding	40	GC06M056729	35.1147	https://www.genecards.org/cgi-bin/carddisp.pl?gene=TFEB
RPS28	Ribosomal Protein S28	Protein Coding	37	GC19P008353	35.0935	https://www.genecards.org/cgi-bin/carddisp.pl?gene=RPS28
XBP1	X-Box Binding Protein 1	Protein Coding	43	GC22M028794	35.0814	https://www.genecards.org/cgi-bin/carddisp.pl?gene=XBP1
HPC4	Prostate Cancer, Hereditary, 4	Genetic Locus	1	GC07U901751	35.0801	https://www.genecards.org/cgi-bin/carddisp.pl?gene=HPC4
TNFRSF10D	TNF Receptor Superfamily Member 10d	Protein Coding	40	GC08M023135	35.0496	https://www.genecards.org/cgi-bin/carddisp.pl?gene=TNFRSF10D
HNRNPA2B1	Heterogeneous Nuclear Ribonucleoprotein A2/B1	Protein Coding	44	GC07M026174	35.0449	https://www.genecards.org/cgi-bin/carddisp.pl?gene=HNRNPA2B1
BPIFA1	BPI Fold Containing Family A Member 1	Protein Coding	35	GC20P033235	35.0399	https://www.genecards.org/cgi-bin/carddisp.pl?gene=BPIFA1
HULC	Hepatocellular Carcinoma Up-Regulated Long Non-Coding RNA	RNA Gene	21	GC06P008438	35.0316	https://www.genecards.org/cgi-bin/carddisp.pl?gene=HULC
FANCI	FA Complementation Group I	Protein Coding	40	GC15P089243	35.0255	https://www.genecards.org/cgi-bin/carddisp.pl?gene=FANCI
GRIN2B	Glutamate Ionotropic Receptor NMDA Type Subunit 2B	Protein Coding	48	GC12M013437	35.0117	https://www.genecards.org/cgi-bin/carddisp.pl?gene=GRIN2B
LPL	Lipoprotein Lipase	Protein Coding	47	GC08P019901	34.9791	https://www.genecards.org/cgi-bin/carddisp.pl?gene=LPL
RRM2B	Ribonucleotide Reductase Regulatory TP53 Inducible Subunit M2B	Protein Coding	47	GC08M102204	34.9616	https://www.genecards.org/cgi-bin/carddisp.pl?gene=RRM2B
MTA1	Metastasis Associated 1	Protein Coding	41	GC14P105419	34.9537	https://www.genecards.org/cgi-bin/carddisp.pl?gene=MTA1
TNFRSF11B	TNF Receptor Superfamily Member 11b	Protein Coding	44	GC08M118923	34.9255	https://www.genecards.org/cgi-bin/carddisp.pl?gene=TNFRSF11B
TCF7	Transcription Factor 7	Protein Coding	43	GC05P134114	34.8991	https://www.genecards.org/cgi-bin/carddisp.pl?gene=TCF7
RHO	Rhodopsin	Protein Coding	45	GC03P132741	34.8817	https://www.genecards.org/cgi-bin/carddisp.pl?gene=RHO
NGFR	Nerve Growth Factor Receptor	Protein Coding	43	GC17P049495	34.8763	https://www.genecards.org/cgi-bin/carddisp.pl?gene=NGFR
MAGEA1	MAGE Family Member A1	Protein Coding	36	GC0XP153179	34.8516	https://www.genecards.org/cgi-bin/carddisp.pl?gene=MAGEA1
TPX2	TPX2 Microtubule Nucleation Factor	Protein Coding	40	GC20P031739	34.8385	https://www.genecards.org/cgi-bin/carddisp.pl?gene=TPX2
MEFV	MEFV Innate Immuity Regulator, Pyrin	Protein Coding	42	GC16M005613	34.7985	https://www.genecards.org/cgi-bin/carddisp.pl?gene=MEFV
SCUBE3	Signal Peptide, CUB Domain And EGF Like Domain Containing 3	Protein Coding	37	GC06P070266	34.7898	https://www.genecards.org/cgi-bin/carddisp.pl?gene=SCUBE3
SMARCAL1	SWI/SNF Related, Matrix Associated, Actin Dependent Regulator Of Chromatin, Subfamily A Like 1	Protein Coding	42	GC02P216412	34.7809	https://www.genecards.org/cgi-bin/carddisp.pl?gene=SMARCAL1
CDC20	Cell Division Cycle 20	Protein Coding	42	GC01P043358	34.7497	https://www.genecards.org/cgi-bin/carddisp.pl?gene=CDC20
CD68	CD68 Molecule	Protein Coding	37	GC17P007579	34.7409	https://www.genecards.org/cgi-bin/carddisp.pl?gene=CD68
SOX11	SRY-Box Transcription Factor 11	Protein Coding	40	GC02P005703	34.7288	https://www.genecards.org/cgi-bin/carddisp.pl?gene=SOX11
HPC14	Prostate Cancer, Hereditary, 14	Genetic Locus	1	GC11U901301	34.6996	https://www.genecards.org/cgi-bin/carddisp.pl?gene=HPC14
MIR92A1	MicroRNA 92a-1	RNA Gene	19	GC13P091508	34.6872	https://www.genecards.org/cgi-bin/carddisp.pl?gene=MIR92A1
PEBP1	Phosphatidylethanolamine Binding Protein 1	Protein Coding	43	GC12P118135	34.6852	https://www.genecards.org/cgi-bin/carddisp.pl?gene=PEBP1
MYH11	Myosin Heavy Chain 11	Protein Coding	43	GC16M015704	34.6768	https://www.genecards.org/cgi-bin/carddisp.pl?gene=MYH11
C4A	Complement C4A (Rodgers Blood Group)	Protein Coding	42	GC06P070165	34.6764	https://www.genecards.org/cgi-bin/carddisp.pl?gene=C4A
RPS29	Ribosomal Protein S29	Protein Coding	39	GC14M049570	34.6726	https://www.genecards.org/cgi-bin/carddisp.pl?gene=RPS29
FGA	Fibrinogen Alpha Chain	Protein Coding	46	GC04M154583	34.6597	https://www.genecards.org/cgi-bin/carddisp.pl?gene=FGA
ITGA2	Integrin Subunit Alpha 2	Protein Coding	43	GC05P052989	34.6536	https://www.genecards.org/cgi-bin/carddisp.pl?gene=ITGA2
ADAM17	ADAM Metallopeptidase Domain 17	Protein Coding	48	GC02M009488	34.6223	https://www.genecards.org/cgi-bin/carddisp.pl?gene=ADAM17
PRKCZ	Protein Kinase C Zeta	Protein Coding	47	GC01P002050	34.6085	https://www.genecards.org/cgi-bin/carddisp.pl?gene=PRKCZ
BMX	BMX Non-Receptor Tyrosine Kinase	Protein Coding	43	GC0XP015392	34.5781	https://www.genecards.org/cgi-bin/carddisp.pl?gene=BMX
RPS17	Ribosomal Protein S17	Protein Coding	40	GC15M082536	34.5656	https://www.genecards.org/cgi-bin/carddisp.pl?gene=RPS17
MIR520C	MicroRNA 520c	RNA Gene	17	GC19P060503	34.5623	https://www.genecards.org/cgi-bin/carddisp.pl?gene=MIR520C
MIR16-2	MicroRNA 16-2	RNA Gene	18	GC03P160413	34.5538	https://www.genecards.org/cgi-bin/carddisp.pl?gene=MIR16-2
MBP	Myelin Basic Protein	Protein Coding	43	GC18M076978	34.5237	https://www.genecards.org/cgi-bin/carddisp.pl?gene=MBP
TBX4	T-Box Transcription Factor 4	Protein Coding	40	GC17P061451	34.5135	https://www.genecards.org/cgi-bin/carddisp.pl?gene=TBX4
HPC6	Prostate Cancer, Susceptibility To	Genetic Locus	1	GC22U900503	34.5112	https://www.genecards.org/cgi-bin/carddisp.pl?gene=HPC6
CYLD	CYLD Lysine 63 Deubiquitinase	Protein Coding	47	GC16P050742	34.4907	https://www.genecards.org/cgi-bin/carddisp.pl?gene=CYLD
LCN2	Lipocalin 2	Protein Coding	40	GC09P128149	34.4877	https://www.genecards.org/cgi-bin/carddisp.pl?gene=LCN2
MYO7A	Myosin VIIA	Protein Coding	41	GC11P077128	34.4861	https://www.genecards.org/cgi-bin/carddisp.pl?gene=MYO7A
HPC10	Prostate Cancer, Hereditary, 10	Genetic Locus	1	GC08U901117	34.4845	https://www.genecards.org/cgi-bin/carddisp.pl?gene=HPC10
BANCR	BRAF-Activated Non-Protein Coding RNA	RNA Gene	13	GC09M069296	34.452	https://www.genecards.org/cgi-bin/carddisp.pl?gene=BANCR
NEUROD1	Neuronal Differentiation 1	Protein Coding	42	GC02M181673	34.4498	https://www.genecards.org/cgi-bin/carddisp.pl?gene=NEUROD1
NCOR2	Nuclear Receptor Corepressor 2	Protein Coding	42	GC12M124324	34.4323	https://www.genecards.org/cgi-bin/carddisp.pl?gene=NCOR2
KLRC1	Killer Cell Lectin Like Receptor C1	Protein Coding	38	GC12M018222	34.4267	https://www.genecards.org/cgi-bin/carddisp.pl?gene=KLRC1
HPC5	Prostate Cancer, Hereditary, 5	Genetic Locus	1	GC03U900622	34.418	https://www.genecards.org/cgi-bin/carddisp.pl?gene=HPC5
TFF1	Trefoil Factor 1	Protein Coding	42	GC21M042362	34.4097	https://www.genecards.org/cgi-bin/carddisp.pl?gene=TFF1
RPL26	Ribosomal Protein L26	Protein Coding	40	GC17M008377	34.4074	https://www.genecards.org/cgi-bin/carddisp.pl?gene=RPL26
DNAH8	Dynein Axonemal Heavy Chain 8	Protein Coding	36	GC06P070310	34.4018	https://www.genecards.org/cgi-bin/carddisp.pl?gene=DNAH8
LDHA	Lactate Dehydrogenase A	Protein Coding	48	GC11P018394	34.3969	https://www.genecards.org/cgi-bin/carddisp.pl?gene=LDHA
CTSK	Cathepsin K	Protein Coding	47	GC01M150978	34.3909	https://www.genecards.org/cgi-bin/carddisp.pl?gene=CTSK
EHMT1	Euchromatic Histone Lysine Methyltransferase 1	Protein Coding	43	GC09P137618	34.389	https://www.genecards.org/cgi-bin/carddisp.pl?gene=EHMT1
MCAM	Melanoma Cell Adhesion Molecule	Protein Coding	38	GC11M119308	34.3697	https://www.genecards.org/cgi-bin/carddisp.pl?gene=MCAM
PSMB8	Proteasome 20S Subunit Beta 8	Protein Coding	47	GC06M032840	34.36	https://www.genecards.org/cgi-bin/carddisp.pl?gene=PSMB8
DPYSL5	Dihydropyrimidinase Like 5	Protein Coding	38	GC02P026847	34.3498	https://www.genecards.org/cgi-bin/carddisp.pl?gene=DPYSL5
HPC7	Prostate Cancer, Hereditary, 7	Genetic Locus	1	GC15U901009	34.3141	https://www.genecards.org/cgi-bin/carddisp.pl?gene=HPC7
SDC1	Syndecan 1	Protein Coding	40	GC02M020200	34.2675	https://www.genecards.org/cgi-bin/carddisp.pl?gene=SDC1
MIR574	MicroRNA 574	RNA Gene	18	GC04P038907	34.2625	https://www.genecards.org/cgi-bin/carddisp.pl?gene=MIR574
MIR101-1	MicroRNA 101-1	RNA Gene	18	GC01M065058	34.2491	https://www.genecards.org/cgi-bin/carddisp.pl?gene=MIR101-1
TERF1	Telomeric Repeat Binding Factor 1	Protein Coding	40	GC08P073003	34.2354	https://www.genecards.org/cgi-bin/carddisp.pl?gene=TERF1
PIK3CB	Phosphatidylinositol-4,5-Bisphosphate 3-Kinase Catalytic Subunit Beta	Protein Coding	47	GC03M138652	34.2124	https://www.genecards.org/cgi-bin/carddisp.pl?gene=PIK3CB
MIR138-1	MicroRNA 138-1	RNA Gene	19	GC03P044115	34.2109	https://www.genecards.org/cgi-bin/carddisp.pl?gene=MIR138-1
CEP57	Centrosomal Protein 57	Protein Coding	40	GC11P095789	34.2107	https://www.genecards.org/cgi-bin/carddisp.pl?gene=CEP57
AMER1	APC Membrane Recruitment Protein 1	Protein Coding	35	GC0XM064185	34.2062	https://www.genecards.org/cgi-bin/carddisp.pl?gene=AMER1
MCM3	Minichromosome Maintenance Complex Component 3	Protein Coding	43	GC06M052264	34.2001	https://www.genecards.org/cgi-bin/carddisp.pl?gene=MCM3
WNT7B	Wnt Family Member 7B	Protein Coding	42	GC22M045920	34.1963	https://www.genecards.org/cgi-bin/carddisp.pl?gene=WNT7B
LCAL1	Lung Cancer Associated LncRNA 1	RNA Gene	11	GC06M079274	34.1887	https://www.genecards.org/cgi-bin/carddisp.pl?gene=LCAL1
DRAIC	Downregulated RNA In Cancer, Inhibitor Of Cell Invasion And Migration	RNA Gene	14	GC15P087021	34.1791	https://www.genecards.org/cgi-bin/carddisp.pl?gene=DRAIC
PIM1	Pim-1 Proto-Oncogene, Serine/Threonine Kinase	Protein Coding	47	GC06P070299	34.1581	https://www.genecards.org/cgi-bin/carddisp.pl?gene=PIM1
HPC15	Prostate Cancer, Hereditary, 15	Genetic Locus	1	GC19U901018	34.1098	https://www.genecards.org/cgi-bin/carddisp.pl?gene=HPC15
EPB41L3	Erythrocyte Membrane Protein Band 4.1 Like 3	Protein Coding	40	GC18M005382	34.1022	https://www.genecards.org/cgi-bin/carddisp.pl?gene=EPB41L3
SUMO1	Small Ubiquitin Like Modifier 1	Protein Coding	43	GC02M202206	34.1018	https://www.genecards.org/cgi-bin/carddisp.pl?gene=SUMO1
CTAG2	Cancer/Testis Antigen 2	Protein Coding	33	GC0XM154651	34.0887	https://www.genecards.org/cgi-bin/carddisp.pl?gene=CTAG2
PLA2G6	Phospholipase A2 Group VI	Protein Coding	46	GC22M054005	34.0819	https://www.genecards.org/cgi-bin/carddisp.pl?gene=PLA2G6
SLC49A4	Solute Carrier Family 49 Member 4	Protein Coding	27	GC03P122796	34.0788	https://www.genecards.org/cgi-bin/carddisp.pl?gene=SLC49A4
NT5E	5'-Nucleotidase Ecto	Protein Coding	48	GC06P085449	34.0371	https://www.genecards.org/cgi-bin/carddisp.pl?gene=NT5E
NR1H4	Nuclear Receptor Subfamily 1 Group H Member 4	Protein Coding	46	GC12P100473	34.0262	https://www.genecards.org/cgi-bin/carddisp.pl?gene=NR1H4
FMR1	FMRP Translational Regulator 1	Protein Coding	42	GC0XP147933	34.0236	https://www.genecards.org/cgi-bin/carddisp.pl?gene=FMR1
GALNT12	Polypeptide N-Acetylgalactosaminyltransferase 12	Protein Coding	39	GC09P098807	34.0228	https://www.genecards.org/cgi-bin/carddisp.pl?gene=GALNT12
CD226	CD226 Molecule	Protein Coding	40	GC18M069831	33.9969	https://www.genecards.org/cgi-bin/carddisp.pl?gene=CD226
CD38	CD38 Molecule	Protein Coding	43	GC04P016367	33.9777	https://www.genecards.org/cgi-bin/carddisp.pl?gene=CD38
HLA-DPA1	Major Histocompatibility Complex, Class II, DP Alpha 1	Protein Coding	39	GC06M033064	33.9727	https://www.genecards.org/cgi-bin/carddisp.pl?gene=HLA-DPA1
MIR328	MicroRNA 328	RNA Gene	18	GC16M067203	33.9199	https://www.genecards.org/cgi-bin/carddisp.pl?gene=MIR328
INS-IGF2	INS-IGF2 Readthrough	Protein Coding	26	GC11M002383	33.8789	https://www.genecards.org/cgi-bin/carddisp.pl?gene=INS-IGF2
TDGF1	Teratocarcinoma-Derived Growth Factor 1	Protein Coding	40	GC03P046658	33.8782	https://www.genecards.org/cgi-bin/carddisp.pl?gene=TDGF1
SPINK1	Serine Peptidase Inhibitor Kazal Type 1	Protein Coding	41	GC05M147825	33.8627	https://www.genecards.org/cgi-bin/carddisp.pl?gene=SPINK1
PRKCQ	Protein Kinase C Theta	Protein Coding	47	GC10M006393	33.8619	https://www.genecards.org/cgi-bin/carddisp.pl?gene=PRKCQ
MECOM	MDS1 And EVI1 Complex Locus	Protein Coding	46	GC03M169083	33.861	https://www.genecards.org/cgi-bin/carddisp.pl?gene=MECOM
DKK3	Dickkopf WNT Signaling Pathway Inhibitor 3	Protein Coding	39	GC11M011962	33.8581	https://www.genecards.org/cgi-bin/carddisp.pl?gene=DKK3
CLDN1	Claudin 1	Protein Coding	45	GC03M190305	33.8338	https://www.genecards.org/cgi-bin/carddisp.pl?gene=CLDN1
PRDM14	PR/SET Domain 14	Protein Coding	38	GC08M070051	33.8296	https://www.genecards.org/cgi-bin/carddisp.pl?gene=PRDM14
TH2-LCR	Th2 Cytokine Locus Control Region	Biological Region	2	GC05P132629	33.8274	https://www.genecards.org/cgi-bin/carddisp.pl?gene=TH2-LCR
PIEZO1	Piezo Type Mechanosensitive Ion Channel Component 1	Protein Coding	36	GC16M088715	33.8267	https://www.genecards.org/cgi-bin/carddisp.pl?gene=PIEZO1
ELAVL4	ELAV Like RNA Binding Protein 4	Protein Coding	39	GC01P050025	33.8203	https://www.genecards.org/cgi-bin/carddisp.pl?gene=ELAVL4
F5	Coagulation Factor V	Protein Coding	43	GC01M169511	33.7963	https://www.genecards.org/cgi-bin/carddisp.pl?gene=F5
GUSB	Glucuronidase Beta	Protein Coding	45	GC07M065960	33.7815	https://www.genecards.org/cgi-bin/carddisp.pl?gene=GUSB
CD2	CD2 Molecule	Protein Coding	41	GC01P116754	33.7813	https://www.genecards.org/cgi-bin/carddisp.pl?gene=CD2
PCAT6	Prostate Cancer Associated Transcript 6	RNA Gene	14	GC01P202810	33.7797	https://www.genecards.org/cgi-bin/carddisp.pl?gene=PCAT6
PTH1R	Parathyroid Hormone 1 Receptor	Protein Coding	47	GC03P046877	33.7729	https://www.genecards.org/cgi-bin/carddisp.pl?gene=PTH1R
CFH	Complement Factor H	Protein Coding	43	GC01P196621	33.7603	https://www.genecards.org/cgi-bin/carddisp.pl?gene=CFH
GJB6	Gap Junction Protein Beta 6	Protein Coding	43	GC13M020221	33.7587	https://www.genecards.org/cgi-bin/carddisp.pl?gene=GJB6
MICA	MHC Class I Polypeptide-Related Sequence A	Protein Coding	36	GC06P031399	33.7478	https://www.genecards.org/cgi-bin/carddisp.pl?gene=MICA
ETV4	ETS Variant Transcription Factor 4	Protein Coding	41	GC17M043527	33.7471	https://www.genecards.org/cgi-bin/carddisp.pl?gene=ETV4
PPP1CB	Protein Phosphatase 1 Catalytic Subunit Beta	Protein Coding	44	GC02P028752	33.7464	https://www.genecards.org/cgi-bin/carddisp.pl?gene=PPP1CB
NALCN	Sodium Leak Channel, Non-Selective	Protein Coding	39	GC13M101053	33.7362	https://www.genecards.org/cgi-bin/carddisp.pl?gene=NALCN
TBL1XR1	TBL1X Receptor 1	Protein Coding	43	GC03M177019	33.7345	https://www.genecards.org/cgi-bin/carddisp.pl?gene=TBL1XR1
BCYRN1	Brain Cytoplasmic RNA 1	RNA Gene	17	GC02P047331	33.6811	https://www.genecards.org/cgi-bin/carddisp.pl?gene=BCYRN1
POLH	DNA Polymerase Eta	Protein Coding	46	GC06P043576	33.6709	https://www.genecards.org/cgi-bin/carddisp.pl?gene=POLH
IL21	Interleukin 21	Protein Coding	40	GC04M122612	33.6652	https://www.genecards.org/cgi-bin/carddisp.pl?gene=IL21
STAT4	Signal Transducer And Activator Of Transcription 4	Protein Coding	44	GC02M191029	33.6575	https://www.genecards.org/cgi-bin/carddisp.pl?gene=STAT4
RPL15	Ribosomal Protein L15	Protein Coding	42	GC03P023916	33.6471	https://www.genecards.org/cgi-bin/carddisp.pl?gene=RPL15
VRK1	VRK Serine/Threonine Kinase 1	Protein Coding	47	GC14P096797	33.6386	https://www.genecards.org/cgi-bin/carddisp.pl?gene=VRK1
SCNN1A	Sodium Channel Epithelial 1 Subunit Alpha	Protein Coding	45	GC12M006346	33.5654	https://www.genecards.org/cgi-bin/carddisp.pl?gene=SCNN1A
SNAPC5	Small Nuclear RNA Activating Complex Polypeptide 5	Protein Coding	35	GC15M074454	33.5586	https://www.genecards.org/cgi-bin/carddisp.pl?gene=SNAPC5
CCL20	C-C Motif Chemokine Ligand 20	Protein Coding	41	GC02P227829	33.5555	https://www.genecards.org/cgi-bin/carddisp.pl?gene=CCL20
CSF3R	Colony Stimulating Factor 3 Receptor	Protein Coding	44	GC01M036466	33.5452	https://www.genecards.org/cgi-bin/carddisp.pl?gene=CSF3R
RPS15A	Ribosomal Protein S15a	Protein Coding	40	GC16M018781	33.5421	https://www.genecards.org/cgi-bin/carddisp.pl?gene=RPS15A
REN	Renin	Protein Coding	45	GC01M204154	33.5386	https://www.genecards.org/cgi-bin/carddisp.pl?gene=REN
CCR4	C-C Motif Chemokine Receptor 4	Protein Coding	43	GC03P032951	33.5253	https://www.genecards.org/cgi-bin/carddisp.pl?gene=CCR4
SIRT3	Sirtuin 3	Protein Coding	45	GC11M000215	33.5169	https://www.genecards.org/cgi-bin/carddisp.pl?gene=SIRT3
FOXA1	Forkhead Box A1	Protein Coding	41	GC14M037589	33.5145	https://www.genecards.org/cgi-bin/carddisp.pl?gene=FOXA1
RELB	RELB Proto-Oncogene, NF-KB Subunit	Protein Coding	43	GC19P045505	33.489	https://www.genecards.org/cgi-bin/carddisp.pl?gene=RELB
SAT1	Spermidine/Spermine N1-Acetyltransferase 1	Protein Coding	43	GC0XP023784	33.4845	https://www.genecards.org/cgi-bin/carddisp.pl?gene=SAT1
ENPP2	Ectonucleotide Pyrophosphatase/Phosphodiesterase 2	Protein Coding	42	GC08M119556	33.4772	https://www.genecards.org/cgi-bin/carddisp.pl?gene=ENPP2
USH2A	Usherin	Protein Coding	36	GC01M215622	33.4697	https://www.genecards.org/cgi-bin/carddisp.pl?gene=USH2A
F2R	Coagulation Factor II Thrombin Receptor	Protein Coding	44	GC05P076716	33.4582	https://www.genecards.org/cgi-bin/carddisp.pl?gene=F2R
SERPINB3	Serpin Family B Member 3	Protein Coding	39	GC18M063655	33.4217	https://www.genecards.org/cgi-bin/carddisp.pl?gene=SERPINB3
VDAC1	Voltage Dependent Anion Channel 1	Protein Coding	43	GC05M133975	33.4099	https://www.genecards.org/cgi-bin/carddisp.pl?gene=VDAC1
RPS7	Ribosomal Protein S7	Protein Coding	39	GC02P003575	33.3923	https://www.genecards.org/cgi-bin/carddisp.pl?gene=RPS7
MIR130B	MicroRNA 130b	RNA Gene	17	GC22P031430	33.3894	https://www.genecards.org/cgi-bin/carddisp.pl?gene=MIR130B
ACVR1B	Activin A Receptor Type 1B	Protein Coding	44	GC12P051951	33.3818	https://www.genecards.org/cgi-bin/carddisp.pl?gene=ACVR1B
HPSE	Heparanase	Protein Coding	42	GC04M083292	33.377	https://www.genecards.org/cgi-bin/carddisp.pl?gene=HPSE
LPP	LIM Domain Containing Preferred Translocation Partner In Lipoma	Protein Coding	42	GC03P188153	33.3684	https://www.genecards.org/cgi-bin/carddisp.pl?gene=LPP
MAK	Male Germ Cell Associated Kinase	Protein Coding	42	GC06M010762	33.3628	https://www.genecards.org/cgi-bin/carddisp.pl?gene=MAK
H2AX	H2A.X Variant Histone	Protein Coding	34	GC11M119118	33.3475	https://www.genecards.org/cgi-bin/carddisp.pl?gene=H2AX
RBM5	RNA Binding Motif Protein 5	Protein Coding	38	GC03P050203	33.2939	https://www.genecards.org/cgi-bin/carddisp.pl?gene=RBM5
TBX5	T-Box Transcription Factor 5	Protein Coding	44	GC12M114353	33.264	https://www.genecards.org/cgi-bin/carddisp.pl?gene=TBX5
PIK3C2A	Phosphatidylinositol-4-Phosphate 3-Kinase Catalytic Subunit Type 2 Alpha	Protein Coding	45	GC11M017424	33.2612	https://www.genecards.org/cgi-bin/carddisp.pl?gene=PIK3C2A
C3	Complement C3	Protein Coding	45	GC19M006677	33.2516	https://www.genecards.org/cgi-bin/carddisp.pl?gene=C3
CDC25B	Cell Division Cycle 25B	Protein Coding	44	GC20P003805	33.2188	https://www.genecards.org/cgi-bin/carddisp.pl?gene=CDC25B
GPC4	Glypican 4	Protein Coding	43	GC0XM133300	33.2167	https://www.genecards.org/cgi-bin/carddisp.pl?gene=GPC4
LRP1	LDL Receptor Related Protein 1	Protein Coding	45	GC12P057128	33.2165	https://www.genecards.org/cgi-bin/carddisp.pl?gene=LRP1
HOXA11-AS	HOXA11 Antisense RNA	RNA Gene	21	GC07P027184	33.2022	https://www.genecards.org/cgi-bin/carddisp.pl?gene=HOXA11-AS
KDM1A	Lysine Demethylase 1A	Protein Coding	46	GC01P023019	33.1762	https://www.genecards.org/cgi-bin/carddisp.pl?gene=KDM1A
MAPK9	Mitogen-Activated Protein Kinase 9	Protein Coding	46	GC05M180242	33.1742	https://www.genecards.org/cgi-bin/carddisp.pl?gene=MAPK9
CD276	CD276 Molecule	Protein Coding	37	GC15P073683	33.1646	https://www.genecards.org/cgi-bin/carddisp.pl?gene=CD276
HAGLR	HOXD Antisense Growth-Associated Long Non-Coding RNA	RNA Gene	16	GC02M176173	33.1633	https://www.genecards.org/cgi-bin/carddisp.pl?gene=HAGLR
COL1A2	Collagen Type I Alpha 2 Chain	Protein Coding	45	GC07P094394	33.1498	https://www.genecards.org/cgi-bin/carddisp.pl?gene=COL1A2
DYNC1H1	Dynein Cytoplasmic 1 Heavy Chain 1	Protein Coding	43	GC14P107908	33.1371	https://www.genecards.org/cgi-bin/carddisp.pl?gene=DYNC1H1
CD244	CD244 Molecule	Protein Coding	40	GC01M160830	33.1331	https://www.genecards.org/cgi-bin/carddisp.pl?gene=CD244
HMGA1	High Mobility Group AT-Hook 1	Protein Coding	44	GC06P070252	33.1311	https://www.genecards.org/cgi-bin/carddisp.pl?gene=HMGA1
VCL	Vinculin	Protein Coding	45	GC10P073995	33.1202	https://www.genecards.org/cgi-bin/carddisp.pl?gene=VCL
HTT	Huntingtin	Protein Coding	41	GC04P003041	33.1199	https://www.genecards.org/cgi-bin/carddisp.pl?gene=HTT
S100A9	S100 Calcium Binding Protein A9	Protein Coding	40	GC01P153357	33.1144	https://www.genecards.org/cgi-bin/carddisp.pl?gene=S100A9
SLC34A2	Solute Carrier Family 34 Member 2	Protein Coding	44	GC04P025657	33.1013	https://www.genecards.org/cgi-bin/carddisp.pl?gene=SLC34A2
CDON	Cell Adhesion Associated, Oncogene Regulated	Protein Coding	43	GC11M125955	33.0989	https://www.genecards.org/cgi-bin/carddisp.pl?gene=CDON
RPL18	Ribosomal Protein L18	Protein Coding	42	GC19M048615	33.0823	https://www.genecards.org/cgi-bin/carddisp.pl?gene=RPL18
HOPX	HOP Homeobox	Protein Coding	35	GC04M056647	33.0808	https://www.genecards.org/cgi-bin/carddisp.pl?gene=HOPX
MIR24-1	MicroRNA 24-1	RNA Gene	19	GC09P095086	33.0773	https://www.genecards.org/cgi-bin/carddisp.pl?gene=MIR24-1
NNMT	Nicotinamide N-Methyltransferase	Protein Coding	43	GC11P114257	33.0768	https://www.genecards.org/cgi-bin/carddisp.pl?gene=NNMT
RNF6	Ring Finger Protein 6	Protein Coding	38	GC13M026132	33.0759	https://www.genecards.org/cgi-bin/carddisp.pl?gene=RNF6
ACP5	Acid Phosphatase 5, Tartrate Resistant	Protein Coding	44	GC19M011574	33.0592	https://www.genecards.org/cgi-bin/carddisp.pl?gene=ACP5
IREB2	Iron Responsive Element Binding Protein 2	Protein Coding	43	GC15P078437	33.0413	https://www.genecards.org/cgi-bin/carddisp.pl?gene=IREB2
CHI3L1	Chitinase 3 Like 1	Protein Coding	42	GC01M203148	33.0333	https://www.genecards.org/cgi-bin/carddisp.pl?gene=CHI3L1
MIR27B	MicroRNA 27b	RNA Gene	20	GC09P095097	32.9994	https://www.genecards.org/cgi-bin/carddisp.pl?gene=MIR27B
VAV1	Vav Guanine Nucleotide Exchange Factor 1	Protein Coding	44	GC19P006772	32.9956	https://www.genecards.org/cgi-bin/carddisp.pl?gene=VAV1
PTTG1	PTTG1 Regulator Of Sister Chromatid Separation, Securin	Protein Coding	40	GC05P160422	32.9854	https://www.genecards.org/cgi-bin/carddisp.pl?gene=PTTG1
PHOX2B	Paired Like Homeobox 2B	Protein Coding	42	GC04M041746	32.9607	https://www.genecards.org/cgi-bin/carddisp.pl?gene=PHOX2B
GRHL2	Grainyhead Like Transcription Factor 2	Protein Coding	39	GC08P101492	32.9552	https://www.genecards.org/cgi-bin/carddisp.pl?gene=GRHL2
CDC27	Cell Division Cycle 27	Protein Coding	39	GC17M047117	32.9527	https://www.genecards.org/cgi-bin/carddisp.pl?gene=CDC27
GPRC5A	G Protein-Coupled Receptor Class C Group 5 Member A	Protein Coding	40	GC12P016673	32.9184	https://www.genecards.org/cgi-bin/carddisp.pl?gene=GPRC5A
OCA2	OCA2 Melanosomal Transmembrane Protein	Protein Coding	41	GC15M027754	32.9178	https://www.genecards.org/cgi-bin/carddisp.pl?gene=OCA2
TUBA1A	Tubulin Alpha 1a	Protein Coding	46	GC12M049184	32.9102	https://www.genecards.org/cgi-bin/carddisp.pl?gene=TUBA1A
CD14	CD14 Molecule	Protein Coding	43	GC05M140631	32.9018	https://www.genecards.org/cgi-bin/carddisp.pl?gene=CD14
CCR1	C-C Motif Chemokine Receptor 1	Protein Coding	43	GC03M046218	32.8922	https://www.genecards.org/cgi-bin/carddisp.pl?gene=CCR1
CASC8	Cancer Susceptibility 8	RNA Gene	15	GC08M130296	32.8919	https://www.genecards.org/cgi-bin/carddisp.pl?gene=CASC8
GCG	Glucagon	Protein Coding	39	GC02M162142	32.8729	https://www.genecards.org/cgi-bin/carddisp.pl?gene=GCG
RALBP1	RalA Binding Protein 1	Protein Coding	43	GC18P009465	32.867	https://www.genecards.org/cgi-bin/carddisp.pl?gene=RALBP1
KRT10	Keratin 10	Protein Coding	41	GC17M040818	32.8594	https://www.genecards.org/cgi-bin/carddisp.pl?gene=KRT10
MTR	5-Methyltetrahydrofolate-Homocysteine Methyltransferase	Protein Coding	44	GC01P236795	32.8581	https://www.genecards.org/cgi-bin/carddisp.pl?gene=MTR
CCL17	C-C Motif Chemokine Ligand 17	Protein Coding	35	GC16P057409	32.8541	https://www.genecards.org/cgi-bin/carddisp.pl?gene=CCL17
MIR510	MicroRNA 510	RNA Gene	14	GC0XM147272	32.8524	https://www.genecards.org/cgi-bin/carddisp.pl?gene=MIR510
TGM1	Transglutaminase 1	Protein Coding	44	GC14M024249	32.8502	https://www.genecards.org/cgi-bin/carddisp.pl?gene=TGM1
HTRA1	HtrA Serine Peptidase 1	Protein Coding	43	GC10P122461	32.8496	https://www.genecards.org/cgi-bin/carddisp.pl?gene=HTRA1
AIMP2	Aminoacyl TRNA Synthetase Complex Interacting Multifunctional Protein 2	Protein Coding	40	GC07P006016	32.8455	https://www.genecards.org/cgi-bin/carddisp.pl?gene=AIMP2
MAF	MAF BZIP Transcription Factor	Protein Coding	44	GC16M079204	32.833	https://www.genecards.org/cgi-bin/carddisp.pl?gene=MAF
GHRL	Ghrelin And Obestatin Prepropeptide	Protein Coding	41	GC03M010285	32.7846	https://www.genecards.org/cgi-bin/carddisp.pl?gene=GHRL
RPS27A	Ribosomal Protein S27a	Protein Coding	40	GC02P055231	32.7748	https://www.genecards.org/cgi-bin/carddisp.pl?gene=RPS27A
PAX2	Paired Box 2	Protein Coding	45	GC10P100735	32.7687	https://www.genecards.org/cgi-bin/carddisp.pl?gene=PAX2
WDR19	WD Repeat Domain 19	Protein Coding	36	GC04P039184	32.7675	https://www.genecards.org/cgi-bin/carddisp.pl?gene=WDR19
WIPF1	WAS/WASL Interacting Protein Family Member 1	Protein Coding	42	GC02M174559	32.7655	https://www.genecards.org/cgi-bin/carddisp.pl?gene=WIPF1
S100A8	S100 Calcium Binding Protein A8	Protein Coding	40	GC01M153391	32.7431	https://www.genecards.org/cgi-bin/carddisp.pl?gene=S100A8
HNRNPA1	Heterogeneous Nuclear Ribonucleoprotein A1	Protein Coding	44	GC12P054280	32.7376	https://www.genecards.org/cgi-bin/carddisp.pl?gene=HNRNPA1
SET	SET Nuclear Proto-Oncogene	Protein Coding	44	GC09P128684	32.7241	https://www.genecards.org/cgi-bin/carddisp.pl?gene=SET
CD70	CD70 Molecule	Protein Coding	40	GC19M006607	32.7073	https://www.genecards.org/cgi-bin/carddisp.pl?gene=CD70
ACSL4	Acyl-CoA Synthetase Long Chain Family Member 4	Protein Coding	43	GC0XM109624	32.6876	https://www.genecards.org/cgi-bin/carddisp.pl?gene=ACSL4
KARS1	Lysyl-TRNA Synthetase 1	Protein Coding	36	GC16M075655	32.687	https://www.genecards.org/cgi-bin/carddisp.pl?gene=KARS1
TPM2	Tropomyosin 2	Protein Coding	43	GC09M035672	32.6716	https://www.genecards.org/cgi-bin/carddisp.pl?gene=TPM2
MLLT10	MLLT10 Histone Lysine Methyltransferase DOT1L Cofactor	Protein Coding	40	GC10P021524	32.6679	https://www.genecards.org/cgi-bin/carddisp.pl?gene=MLLT10
TBK1	TANK Binding Kinase 1	Protein Coding	47	GC12P064451	32.6512	https://www.genecards.org/cgi-bin/carddisp.pl?gene=TBK1
ASPSCR1	ASPSCR1 Tether For SLC2A4, UBX Domain Containing	Protein Coding	39	GC17P081976	32.6459	https://www.genecards.org/cgi-bin/carddisp.pl?gene=ASPSCR1
PKD1	Polycystin 1, Transient Receptor Potential Channel Interacting	Protein Coding	44	GC16M005475	32.6145	https://www.genecards.org/cgi-bin/carddisp.pl?gene=PKD1
TCIRG1	T Cell Immune Regulator 1, ATPase H+ Transporting V0 Subunit A3	Protein Coding	43	GC11P068340	32.6046	https://www.genecards.org/cgi-bin/carddisp.pl?gene=TCIRG1
KRT17	Keratin 17	Protein Coding	43	GC17M041619	32.587	https://www.genecards.org/cgi-bin/carddisp.pl?gene=KRT17
CD59	CD59 Molecule (CD59 Blood Group)	Protein Coding	43	GC11M033704	32.5825	https://www.genecards.org/cgi-bin/carddisp.pl?gene=CD59
BTNL2	Butyrophilin Like 2	Protein Coding	37	GC06M032393	32.575	https://www.genecards.org/cgi-bin/carddisp.pl?gene=BTNL2
ROR1	Receptor Tyrosine Kinase Like Orphan Receptor 1	Protein Coding	45	GC01P063774	32.5633	https://www.genecards.org/cgi-bin/carddisp.pl?gene=ROR1
RBFOX1	RNA Binding Fox-1 Homolog 1	Protein Coding	37	GC16P008251	32.5177	https://www.genecards.org/cgi-bin/carddisp.pl?gene=RBFOX1
TFPI2	Tissue Factor Pathway Inhibitor 2	Protein Coding	39	GC07M093885	32.5138	https://www.genecards.org/cgi-bin/carddisp.pl?gene=TFPI2
CRNN	Cornulin	Protein Coding	35	GC01M152381	32.4945	https://www.genecards.org/cgi-bin/carddisp.pl?gene=CRNN
STXBP1	Syntaxin Binding Protein 1	Protein Coding	46	GC09P127582	32.4936	https://www.genecards.org/cgi-bin/carddisp.pl?gene=STXBP1
SLC2A4	Solute Carrier Family 2 Member 4	Protein Coding	44	GC17P010044	32.4877	https://www.genecards.org/cgi-bin/carddisp.pl?gene=SLC2A4
TNFSF12	TNF Superfamily Member 12	Protein Coding	38	GC17P010071	32.4699	https://www.genecards.org/cgi-bin/carddisp.pl?gene=TNFSF12
NIPBL	NIPBL Cohesin Loading Factor	Protein Coding	40	GC05P036876	32.469	https://www.genecards.org/cgi-bin/carddisp.pl?gene=NIPBL
RPS14	Ribosomal Protein S14	Protein Coding	42	GC05M150443	32.4661	https://www.genecards.org/cgi-bin/carddisp.pl?gene=RPS14
SF3B2	Splicing Factor 3b Subunit 2	Protein Coding	37	GC11P066050	32.4654	https://www.genecards.org/cgi-bin/carddisp.pl?gene=SF3B2
FOXJ1	Forkhead Box J1	Protein Coding	37	GC17M076136	32.4643	https://www.genecards.org/cgi-bin/carddisp.pl?gene=FOXJ1
SPHK1	Sphingosine Kinase 1	Protein Coding	45	GC17P076376	32.429	https://www.genecards.org/cgi-bin/carddisp.pl?gene=SPHK1
NEK1	NIMA Related Kinase 1	Protein Coding	42	GC04M169393	32.3977	https://www.genecards.org/cgi-bin/carddisp.pl?gene=NEK1
TLX1	T Cell Leukemia Homeobox 1	Protein Coding	38	GC10P101130	32.3708	https://www.genecards.org/cgi-bin/carddisp.pl?gene=TLX1
CCL4	C-C Motif Chemokine Ligand 4	Protein Coding	38	GC17P036103	32.3601	https://www.genecards.org/cgi-bin/carddisp.pl?gene=CCL4
TTK	TTK Protein Kinase	Protein Coding	45	GC06P080003	32.3522	https://www.genecards.org/cgi-bin/carddisp.pl?gene=TTK
LOC110006319	Beta-Globin Gene 3' Regulatory Region	Biological Region	2	GC11P005223	32.3422	https://www.genecards.org/cgi-bin/carddisp.pl?gene=LOC110006319
CRYAB	Crystallin Alpha B	Protein Coding	42	GC11M111908	32.3312	https://www.genecards.org/cgi-bin/carddisp.pl?gene=CRYAB
PLAT	Plasminogen Activator, Tissue Type	Protein Coding	46	GC08M042174	32.3237	https://www.genecards.org/cgi-bin/carddisp.pl?gene=PLAT
CT83	Cancer/Testis Antigen 83	Protein Coding	26	GC0XM116461	32.3155	https://www.genecards.org/cgi-bin/carddisp.pl?gene=CT83
LAT	Linker For Activation Of T Cells	Protein Coding	43	GC16P037645	32.3006	https://www.genecards.org/cgi-bin/carddisp.pl?gene=LAT
NTS	Neurotensin	Protein Coding	39	GC12P085876	32.2857	https://www.genecards.org/cgi-bin/carddisp.pl?gene=NTS
MIR28	MicroRNA 28	RNA Gene	18	GC03P188688	32.276	https://www.genecards.org/cgi-bin/carddisp.pl?gene=MIR28
RPL35A	Ribosomal Protein L35a	Protein Coding	41	GC03P197949	32.2756	https://www.genecards.org/cgi-bin/carddisp.pl?gene=RPL35A
TLR7	Toll Like Receptor 7	Protein Coding	45	GC0XP012867	32.2746	https://www.genecards.org/cgi-bin/carddisp.pl?gene=TLR7
HSPBAP1	HSPB1 Associated Protein 1	Protein Coding	34	GC03M122739	32.237	https://www.genecards.org/cgi-bin/carddisp.pl?gene=HSPBAP1
LINC01133	Long Intergenic Non-Protein Coding RNA 1133	RNA Gene	14	GC01P159959	32.2366	https://www.genecards.org/cgi-bin/carddisp.pl?gene=LINC01133
HMGCR	3-Hydroxy-3-Methylglutaryl-CoA Reductase	Protein Coding	44	GC05P075336	32.236	https://www.genecards.org/cgi-bin/carddisp.pl?gene=HMGCR
CR1	Complement C3b/C4b Receptor 1 (Knops Blood Group)	Protein Coding	43	GC01P207496	32.2143	https://www.genecards.org/cgi-bin/carddisp.pl?gene=CR1
CCNG1	Cyclin G1	Protein Coding	40	GC05P163438	32.1967	https://www.genecards.org/cgi-bin/carddisp.pl?gene=CCNG1
STIL	STIL Centriolar Assembly Protein	Protein Coding	40	GC01M047250	32.19	https://www.genecards.org/cgi-bin/carddisp.pl?gene=STIL
NHP2	NHP2 Ribonucleoprotein	Protein Coding	42	GC05M178149	32.1858	https://www.genecards.org/cgi-bin/carddisp.pl?gene=NHP2
CSNK2A1	Casein Kinase 2 Alpha 1	Protein Coding	49	GC20M000472	32.1563	https://www.genecards.org/cgi-bin/carddisp.pl?gene=CSNK2A1
SLC11A1	Solute Carrier Family 11 Member 1	Protein Coding	45	GC02P218382	32.1539	https://www.genecards.org/cgi-bin/carddisp.pl?gene=SLC11A1
LRBA	LPS Responsive Beige-Like Anchor Protein	Protein Coding	39	GC04M150264	32.1458	https://www.genecards.org/cgi-bin/carddisp.pl?gene=LRBA
DVL1	Dishevelled Segment Polarity Protein 1	Protein Coding	45	GC01M001335	32.1306	https://www.genecards.org/cgi-bin/carddisp.pl?gene=DVL1
KNG1	Kininogen 1	Protein Coding	43	GC03P186717	32.1304	https://www.genecards.org/cgi-bin/carddisp.pl?gene=KNG1
PCAT7	Prostate Cancer Associated Transcript 7	RNA Gene	11	GC09P094555	32.12	https://www.genecards.org/cgi-bin/carddisp.pl?gene=PCAT7
MIR4435-2HG	MIR4435-2 Host Gene	RNA Gene	17	GC02M111007	32.1184	https://www.genecards.org/cgi-bin/carddisp.pl?gene=MIR4435-2HG
PDPK1	3-Phosphoinositide Dependent Protein Kinase 1	Protein Coding	47	GC16P002537	32.1162	https://www.genecards.org/cgi-bin/carddisp.pl?gene=PDPK1
E2F3	E2F Transcription Factor 3	Protein Coding	40	GC06P020402	32.1145	https://www.genecards.org/cgi-bin/carddisp.pl?gene=E2F3
HBG2	Hemoglobin Subunit Gamma 2	Protein Coding	39	GC11M006038	32.0891	https://www.genecards.org/cgi-bin/carddisp.pl?gene=HBG2
PLAG1	PLAG1 Zinc Finger	Protein Coding	39	GC08M056206	32.0714	https://www.genecards.org/cgi-bin/carddisp.pl?gene=PLAG1
IFIH1	Interferon Induced With Helicase C Domain 1	Protein Coding	44	GC02M162267	32.0555	https://www.genecards.org/cgi-bin/carddisp.pl?gene=IFIH1
SMAD6	SMAD Family Member 6	Protein Coding	45	GC15P066702	32.0407	https://www.genecards.org/cgi-bin/carddisp.pl?gene=SMAD6
TRAF6	TNF Receptor Associated Factor 6	Protein Coding	44	GC11M036467	32.0238	https://www.genecards.org/cgi-bin/carddisp.pl?gene=TRAF6
TSG101	Tumor Susceptibility 101	Protein Coding	40	GC11M018468	32.0208	https://www.genecards.org/cgi-bin/carddisp.pl?gene=TSG101
CRKL	CRK Like Proto-Oncogene, Adaptor Protein	Protein Coding	44	GC22P020917	32.016	https://www.genecards.org/cgi-bin/carddisp.pl?gene=CRKL
AKR1B10	Aldo-Keto Reductase Family 1 Member B10	Protein Coding	41	GC07P134527	32.0154	https://www.genecards.org/cgi-bin/carddisp.pl?gene=AKR1B10
GCLC	Glutamate-Cysteine Ligase Catalytic Subunit	Protein Coding	42	GC06M053497	31.9974	https://www.genecards.org/cgi-bin/carddisp.pl?gene=GCLC
MADD	MAP Kinase Activating Death Domain	Protein Coding	41	GC11P047290	31.9686	https://www.genecards.org/cgi-bin/carddisp.pl?gene=MADD
SMC3	Structural Maintenance Of Chromosomes 3	Protein Coding	43	GC10P110567	31.9652	https://www.genecards.org/cgi-bin/carddisp.pl?gene=SMC3
MIR497	MicroRNA 497	RNA Gene	18	GC17M007022	31.9641	https://www.genecards.org/cgi-bin/carddisp.pl?gene=MIR497
PSMD12	Proteasome 26S Subunit, Non-ATPase 12	Protein Coding	40	GC17M067337	31.9561	https://www.genecards.org/cgi-bin/carddisp.pl?gene=PSMD12
HNF1A-AS1	HNF1A Antisense RNA 1	RNA Gene	18	GC12M121837	31.956	https://www.genecards.org/cgi-bin/carddisp.pl?gene=HNF1A-AS1
RIOX2	Ribosomal Oxygenase 2	Protein Coding	29	GC03M097942	31.9398	https://www.genecards.org/cgi-bin/carddisp.pl?gene=RIOX2
SMN1	Survival Of Motor Neuron 1, Telomeric	Protein Coding	40	GC05P070924	31.9373	https://www.genecards.org/cgi-bin/carddisp.pl?gene=SMN1
C9orf72	C9orf72-SMCR8 Complex Subunit	Protein Coding	39	GC09M027960	31.8793	https://www.genecards.org/cgi-bin/carddisp.pl?gene=C9orf72
WWP2	WW Domain Containing E3 Ubiquitin Protein Ligase 2	Protein Coding	42	GC16P069796	31.8776	https://www.genecards.org/cgi-bin/carddisp.pl?gene=WWP2
PLA2G4A	Phospholipase A2 Group IVA	Protein Coding	47	GC01P186798	31.8718	https://www.genecards.org/cgi-bin/carddisp.pl?gene=PLA2G4A
HSPA1A	Heat Shock Protein Family A (Hsp70) Member 1A	Protein Coding	42	GC06P070160	31.8228	https://www.genecards.org/cgi-bin/carddisp.pl?gene=HSPA1A
GCK	Glucokinase	Protein Coding	48	GC07M044268	31.8084	https://www.genecards.org/cgi-bin/carddisp.pl?gene=GCK
MMP10	Matrix Metallopeptidase 10	Protein Coding	44	GC11M102770	31.8021	https://www.genecards.org/cgi-bin/carddisp.pl?gene=MMP10
PON1	Paraoxonase 1	Protein Coding	43	GC07M095297	31.8004	https://www.genecards.org/cgi-bin/carddisp.pl?gene=PON1
NFATC1	Nuclear Factor Of Activated T Cells 1	Protein Coding	46	GC18P079395	31.7985	https://www.genecards.org/cgi-bin/carddisp.pl?gene=NFATC1
CYP3A5	Cytochrome P450 Family 3 Subfamily A Member 5	Protein Coding	46	GC07M099648	31.7611	https://www.genecards.org/cgi-bin/carddisp.pl?gene=CYP3A5
AGTR2	Angiotensin II Receptor Type 2	Protein Coding	41	GC0XP116170	31.7436	https://www.genecards.org/cgi-bin/carddisp.pl?gene=AGTR2
MIR135A1	MicroRNA 135a-1	RNA Gene	19	GC03M052296	31.7433	https://www.genecards.org/cgi-bin/carddisp.pl?gene=MIR135A1
CX3CR1	C-X3-C Motif Chemokine Receptor 1	Protein Coding	43	GC03M039279	31.7314	https://www.genecards.org/cgi-bin/carddisp.pl?gene=CX3CR1
TTC7A	Tetratricopeptide Repeat Domain 7A	Protein Coding	36	GC02P046906	31.7286	https://www.genecards.org/cgi-bin/carddisp.pl?gene=TTC7A
CUX1	Cut Like Homeobox 1	Protein Coding	43	GC07P101815	31.7034	https://www.genecards.org/cgi-bin/carddisp.pl?gene=CUX1
SCN1A	Sodium Voltage-Gated Channel Alpha Subunit 1	Protein Coding	45	GC02M165989	31.7006	https://www.genecards.org/cgi-bin/carddisp.pl?gene=SCN1A
MIR212	MicroRNA 212	RNA Gene	19	GC17M002050	31.6818	https://www.genecards.org/cgi-bin/carddisp.pl?gene=MIR212
TLE1	TLE Family Member 1, Transcriptional Corepressor	Protein Coding	43	GC09M081583	31.6685	https://www.genecards.org/cgi-bin/carddisp.pl?gene=TLE1
LYVE1	Lymphatic Vessel Endothelial Hyaluronan Receptor 1	Protein Coding	40	GC11M010934	31.6651	https://www.genecards.org/cgi-bin/carddisp.pl?gene=LYVE1
CDC5L	Cell Division Cycle 5 Like	Protein Coding	38	GC06P044387	31.6646	https://www.genecards.org/cgi-bin/carddisp.pl?gene=CDC5L
CDCP1	CUB Domain Containing Protein 1	Protein Coding	36	GC03M045082	31.6577	https://www.genecards.org/cgi-bin/carddisp.pl?gene=CDCP1
AOC3	Amine Oxidase Copper Containing 3	Protein Coding	42	GC17P042851	31.6494	https://www.genecards.org/cgi-bin/carddisp.pl?gene=AOC3
FOLH1	Folate Hydrolase 1	Protein Coding	44	GC11M079684	31.6388	https://www.genecards.org/cgi-bin/carddisp.pl?gene=FOLH1
CARMIL2	Capping Protein Regulator And Myosin 1 Linker 2	Protein Coding	28	GC16P067644	31.6366	https://www.genecards.org/cgi-bin/carddisp.pl?gene=CARMIL2
OFD1	OFD1 Centriole And Centriolar Satellite Protein	Protein Coding	40	GC0XP013734	31.6365	https://www.genecards.org/cgi-bin/carddisp.pl?gene=OFD1
SCN4A	Sodium Voltage-Gated Channel Alpha Subunit 4	Protein Coding	43	GC17M063938	31.6313	https://www.genecards.org/cgi-bin/carddisp.pl?gene=SCN4A
GPX1	Glutathione Peroxidase 1	Protein Coding	45	GC03M050609	31.6103	https://www.genecards.org/cgi-bin/carddisp.pl?gene=GPX1
IGHMBP2	Immunoglobulin Mu DNA Binding Protein 2	Protein Coding	40	GC11P068903	31.5967	https://www.genecards.org/cgi-bin/carddisp.pl?gene=IGHMBP2
MYO6	Myosin VI	Protein Coding	44	GC06P075749	31.5948	https://www.genecards.org/cgi-bin/carddisp.pl?gene=MYO6
KAT5	Lysine Acetyltransferase 5	Protein Coding	45	GC11P065711	31.5774	https://www.genecards.org/cgi-bin/carddisp.pl?gene=KAT5
RAB11A	RAB11A, Member RAS Oncogene Family	Protein Coding	45	GC15P087009	31.5652	https://www.genecards.org/cgi-bin/carddisp.pl?gene=RAB11A
MYOG	Myogenin	Protein Coding	38	GC01M203083	31.5552	https://www.genecards.org/cgi-bin/carddisp.pl?gene=MYOG
BRDT	Bromodomain Testis Associated	Protein Coding	41	GC01P091949	31.5453	https://www.genecards.org/cgi-bin/carddisp.pl?gene=BRDT
SLPI	Secretory Leukocyte Peptidase Inhibitor	Protein Coding	38	GC20M045252	31.5306	https://www.genecards.org/cgi-bin/carddisp.pl?gene=SLPI
MBL2	Mannose Binding Lectin 2	Protein Coding	44	GC10M052760	31.5204	https://www.genecards.org/cgi-bin/carddisp.pl?gene=MBL2
DDX41	DEAD-Box Helicase 41	Protein Coding	43	GC05M177511	31.509	https://www.genecards.org/cgi-bin/carddisp.pl?gene=DDX41
RAD21	RAD21 Cohesin Complex Component	Protein Coding	43	GC08M116846	31.5086	https://www.genecards.org/cgi-bin/carddisp.pl?gene=RAD21
GLA	Galactosidase Alpha	Protein Coding	46	GC0XM101393	31.4992	https://www.genecards.org/cgi-bin/carddisp.pl?gene=GLA
DNASE1	Deoxyribonuclease 1	Protein Coding	40	GC16P003611	31.4526	https://www.genecards.org/cgi-bin/carddisp.pl?gene=DNASE1
TRG	T Cell Receptor Gamma Locus	Protein Coding	11	GC07M038240	31.437	https://www.genecards.org/cgi-bin/carddisp.pl?gene=TRG
RANBP2	RAN Binding Protein 2	Protein Coding	44	GC02P108719	31.4224	https://www.genecards.org/cgi-bin/carddisp.pl?gene=RANBP2
SPAG9	Sperm Associated Antigen 9	Protein Coding	40	GC17M050962	31.4213	https://www.genecards.org/cgi-bin/carddisp.pl?gene=SPAG9
CUL3	Cullin 3	Protein Coding	45	GC02M224470	31.4057	https://www.genecards.org/cgi-bin/carddisp.pl?gene=CUL3
SEPTIN9	Septin 9	Protein Coding	33	GC17P077282	31.4044	https://www.genecards.org/cgi-bin/carddisp.pl?gene=SEPTIN9
TPM3	Tropomyosin 3	Protein Coding	44	GC01M154127	31.3969	https://www.genecards.org/cgi-bin/carddisp.pl?gene=TPM3
EPHA5	EPH Receptor A5	Protein Coding	44	GC04M065319	31.3794	https://www.genecards.org/cgi-bin/carddisp.pl?gene=EPHA5
MTAP	Methylthioadenosine Phosphorylase	Protein Coding	46	GC09P021792	31.3681	https://www.genecards.org/cgi-bin/carddisp.pl?gene=MTAP
TUSC2	Tumor Suppressor 2, Mitochondrial Calcium Regulator	Protein Coding	32	GC03M050673	31.3676	https://www.genecards.org/cgi-bin/carddisp.pl?gene=TUSC2
FCGR2B	Fc Gamma Receptor IIb	Protein Coding	44	GC01P161663	31.3536	https://www.genecards.org/cgi-bin/carddisp.pl?gene=FCGR2B
USP9X	Ubiquitin Specific Peptidase 9 X-Linked	Protein Coding	46	GC0XP041085	31.3384	https://www.genecards.org/cgi-bin/carddisp.pl?gene=USP9X
HNRNPK	Heterogeneous Nuclear Ribonucleoprotein K	Protein Coding	43	GC09M089389	31.3127	https://www.genecards.org/cgi-bin/carddisp.pl?gene=HNRNPK
TIMELESS	Timeless Circadian Regulator	Protein Coding	37	GC12M056416	31.2953	https://www.genecards.org/cgi-bin/carddisp.pl?gene=TIMELESS
RPL27	Ribosomal Protein L27	Protein Coding	40	GC17P042998	31.2905	https://www.genecards.org/cgi-bin/carddisp.pl?gene=RPL27
RETN	Resistin	Protein Coding	41	GC19P007669	31.2874	https://www.genecards.org/cgi-bin/carddisp.pl?gene=RETN
KL	Klotho	Protein Coding	43	GC13P033016	31.2847	https://www.genecards.org/cgi-bin/carddisp.pl?gene=KL
PTPA	Protein Phosphatase 2 Phosphatase Activator	Protein Coding	33	GC09P129111	31.2841	https://www.genecards.org/cgi-bin/carddisp.pl?gene=PTPA
MIR423	MicroRNA 423	RNA Gene	17	GC17P030117	31.2757	https://www.genecards.org/cgi-bin/carddisp.pl?gene=MIR423
SHBG	Sex Hormone Binding Globulin	Protein Coding	38	GC17P007613	31.2674	https://www.genecards.org/cgi-bin/carddisp.pl?gene=SHBG
PTGES	Prostaglandin E Synthase	Protein Coding	39	GC09M129738	31.2665	https://www.genecards.org/cgi-bin/carddisp.pl?gene=PTGES
PAWR	Pro-Apoptotic WT1 Regulator	Protein Coding	39	GC12M079574	31.2445	https://www.genecards.org/cgi-bin/carddisp.pl?gene=PAWR
CUL1	Cullin 1	Protein Coding	42	GC07P148697	31.2163	https://www.genecards.org/cgi-bin/carddisp.pl?gene=CUL1
MAP3K2	Mitogen-Activated Protein Kinase Kinase Kinase 2	Protein Coding	43	GC02M127298	31.2045	https://www.genecards.org/cgi-bin/carddisp.pl?gene=MAP3K2
ETV1	ETS Variant Transcription Factor 1	Protein Coding	44	GC07M013891	31.2014	https://www.genecards.org/cgi-bin/carddisp.pl?gene=ETV1
PRKAB1	Protein Kinase AMP-Activated Non-Catalytic Subunit Beta 1	Protein Coding	45	GC12P119632	31.1838	https://www.genecards.org/cgi-bin/carddisp.pl?gene=PRKAB1
MUC6	Mucin 6, Oligomeric Mucus/Gel-Forming	Protein Coding	36	GC11M001012	31.1819	https://www.genecards.org/cgi-bin/carddisp.pl?gene=MUC6
ASAH1	N-Acylsphingosine Amidohydrolase 1	Protein Coding	44	GC08M018055	31.1778	https://www.genecards.org/cgi-bin/carddisp.pl?gene=ASAH1
MLANA	Melan-A	Protein Coding	38	GC09P006159	31.1768	https://www.genecards.org/cgi-bin/carddisp.pl?gene=MLANA
CDA	Cytidine Deaminase	Protein Coding	40	GC01P020588	31.1722	https://www.genecards.org/cgi-bin/carddisp.pl?gene=CDA
E2F4	E2F Transcription Factor 4	Protein Coding	43	GC16P067192	31.1703	https://www.genecards.org/cgi-bin/carddisp.pl?gene=E2F4
MIR455	MicroRNA 455	RNA Gene	18	GC09P114209	31.1693	https://www.genecards.org/cgi-bin/carddisp.pl?gene=MIR455
IFNAR1	Interferon Alpha And Beta Receptor Subunit 1	Protein Coding	43	GC21P033324	31.1678	https://www.genecards.org/cgi-bin/carddisp.pl?gene=IFNAR1
SNRNP200	Small Nuclear Ribonucleoprotein U5 Subunit 200	Protein Coding	40	GC02M097192	31.1592	https://www.genecards.org/cgi-bin/carddisp.pl?gene=SNRNP200
CD99	CD99 Molecule (Xg Blood Group)	Protein Coding	38	GC0XP002691	31.1584	https://www.genecards.org/cgi-bin/carddisp.pl?gene=CD99
USP7	Ubiquitin Specific Peptidase 7	Protein Coding	46	GC16M008892	31.1476	https://www.genecards.org/cgi-bin/carddisp.pl?gene=USP7
IRF5	Interferon Regulatory Factor 5	Protein Coding	45	GC07P128937	31.1429	https://www.genecards.org/cgi-bin/carddisp.pl?gene=IRF5
ORAI1	ORAI Calcium Release-Activated Calcium Modulator 1	Protein Coding	42	GC12P124800	31.1425	https://www.genecards.org/cgi-bin/carddisp.pl?gene=ORAI1
COL4A5	Collagen Type IV Alpha 5 Chain	Protein Coding	42	GC0XP108439	31.1243	https://www.genecards.org/cgi-bin/carddisp.pl?gene=COL4A5
STX1A	Syntaxin 1A	Protein Coding	44	GC07M073700	31.1126	https://www.genecards.org/cgi-bin/carddisp.pl?gene=STX1A
MT-ND4L	Mitochondrially Encoded NADH:Ubiquinone Oxidoreductase Core Subunit 4L	Protein Coding	27	GCMTP010472	31.1099	https://www.genecards.org/cgi-bin/carddisp.pl?gene=MT-ND4L
TIA1	TIA1 Cytotoxic Granule Associated RNA Binding Protein	Protein Coding	42	GC02M070209	31.106	https://www.genecards.org/cgi-bin/carddisp.pl?gene=TIA1
RHEB	Ras Homolog, MTORC1 Binding	Protein Coding	46	GC07M151466	31.0992	https://www.genecards.org/cgi-bin/carddisp.pl?gene=RHEB
SPN	Sialophorin	Protein Coding	37	GC16P029662	31.0973	https://www.genecards.org/cgi-bin/carddisp.pl?gene=SPN
DAXX	Death Domain Associated Protein	Protein Coding	42	GC06M033318	31.0892	https://www.genecards.org/cgi-bin/carddisp.pl?gene=DAXX
CDCA7	Cell Division Cycle Associated 7	Protein Coding	40	GC02P173354	31.0881	https://www.genecards.org/cgi-bin/carddisp.pl?gene=CDCA7
SEZ6L2	Seizure Related 6 Homolog Like 2	Protein Coding	36	GC16M034294	31.0845	https://www.genecards.org/cgi-bin/carddisp.pl?gene=SEZ6L2
NMB	Neuromedin B	Protein Coding	39	GC15M084655	31.0683	https://www.genecards.org/cgi-bin/carddisp.pl?gene=NMB
CHAT	Choline O-Acetyltransferase	Protein Coding	45	GC10P049609	31.0636	https://www.genecards.org/cgi-bin/carddisp.pl?gene=CHAT
MAPK7	Mitogen-Activated Protein Kinase 7	Protein Coding	46	GC17P034035	31.0576	https://www.genecards.org/cgi-bin/carddisp.pl?gene=MAPK7
PRNP	Prion Protein	Protein Coding	44	GC20P004686	31.0534	https://www.genecards.org/cgi-bin/carddisp.pl?gene=PRNP
BUB3	BUB3 Mitotic Checkpoint Protein	Protein Coding	44	GC10P123154	31.0481	https://www.genecards.org/cgi-bin/carddisp.pl?gene=BUB3
AMACR	Alpha-Methylacyl-CoA Racemase	Protein Coding	43	GC05M033986	31.0442	https://www.genecards.org/cgi-bin/carddisp.pl?gene=AMACR
ABCB4	ATP Binding Cassette Subfamily B Member 4	Protein Coding	44	GC07M087401	31.0261	https://www.genecards.org/cgi-bin/carddisp.pl?gene=ABCB4
DNM2	Dynamin 2	Protein Coding	47	GC19P010718	31.0215	https://www.genecards.org/cgi-bin/carddisp.pl?gene=DNM2
SALL4	Spalt Like Transcription Factor 4	Protein Coding	42	GC20M051784	30.9795	https://www.genecards.org/cgi-bin/carddisp.pl?gene=SALL4
LINC00261	Long Intergenic Non-Protein Coding RNA 261	RNA Gene	18	GC20M022547	30.9788	https://www.genecards.org/cgi-bin/carddisp.pl?gene=LINC00261
HDGF	Heparin Binding Growth Factor	Protein Coding	38	GC01M156856	30.9773	https://www.genecards.org/cgi-bin/carddisp.pl?gene=HDGF
LDLR	Low Density Lipoprotein Receptor	Protein Coding	47	GC19P011091	30.9595	https://www.genecards.org/cgi-bin/carddisp.pl?gene=LDLR
FGF4	Fibroblast Growth Factor 4	Protein Coding	40	GC11M080204	30.9428	https://www.genecards.org/cgi-bin/carddisp.pl?gene=FGF4
SLC2A2	Solute Carrier Family 2 Member 2	Protein Coding	47	GC03M170996	30.9264	https://www.genecards.org/cgi-bin/carddisp.pl?gene=SLC2A2
ARX	Aristaless Related Homeobox	Protein Coding	41	GC0XM025003	30.9196	https://www.genecards.org/cgi-bin/carddisp.pl?gene=ARX
IGFBP1	Insulin Like Growth Factor Binding Protein 1	Protein Coding	41	GC07P047280	30.9153	https://www.genecards.org/cgi-bin/carddisp.pl?gene=IGFBP1
TLR1	Toll Like Receptor 1	Protein Coding	45	GC04M038793	30.9132	https://www.genecards.org/cgi-bin/carddisp.pl?gene=TLR1
PRKAG2	Protein Kinase AMP-Activated Non-Catalytic Subunit Gamma 2	Protein Coding	48	GC07M151556	30.9027	https://www.genecards.org/cgi-bin/carddisp.pl?gene=PRKAG2
MIR590	MicroRNA 590	RNA Gene	18	GC07P074191	30.8998	https://www.genecards.org/cgi-bin/carddisp.pl?gene=MIR590
DUSP29	Dual Specificity Phosphatase 29	Protein Coding	25	GC10M075028	30.899	https://www.genecards.org/cgi-bin/carddisp.pl?gene=DUSP29
ACTG2	Actin Gamma 2, Smooth Muscle	Protein Coding	44	GC02P073892	30.8927	https://www.genecards.org/cgi-bin/carddisp.pl?gene=ACTG2
PPP2R2A	Protein Phosphatase 2 Regulatory Subunit Balpha	Protein Coding	42	GC08P026292	30.8864	https://www.genecards.org/cgi-bin/carddisp.pl?gene=PPP2R2A
DIPK1A	Divergent Protein Kinase Domain 1A	Protein Coding	23	GC01M092833	30.873	https://www.genecards.org/cgi-bin/carddisp.pl?gene=DIPK1A
CEP290	Centrosomal Protein 290	Protein Coding	39	GC12M088049	30.8558	https://www.genecards.org/cgi-bin/carddisp.pl?gene=CEP290
GPSM2	G Protein Signaling Modulator 2	Protein Coding	40	GC01P108875	30.8456	https://www.genecards.org/cgi-bin/carddisp.pl?gene=GPSM2
STXBP2	Syntaxin Binding Protein 2	Protein Coding	43	GC19P007726	30.8368	https://www.genecards.org/cgi-bin/carddisp.pl?gene=STXBP2
MSX1	Msh Homeobox 1	Protein Coding	43	GC04P004861	30.832	https://www.genecards.org/cgi-bin/carddisp.pl?gene=MSX1
TP53BP2	Tumor Protein P53 Binding Protein 2	Protein Coding	40	GC01M223779	30.8261	https://www.genecards.org/cgi-bin/carddisp.pl?gene=TP53BP2
MIR151A	MicroRNA 151a	RNA Gene	18	GC08M140733	30.8242	https://www.genecards.org/cgi-bin/carddisp.pl?gene=MIR151A
AKR1C1	Aldo-Keto Reductase Family 1 Member C1	Protein Coding	40	GC10P004963	30.8232	https://www.genecards.org/cgi-bin/carddisp.pl?gene=AKR1C1
HIRA	Histone Cell Cycle Regulator	Protein Coding	41	GC22M019318	30.8064	https://www.genecards.org/cgi-bin/carddisp.pl?gene=HIRA
NOP10	NOP10 Ribonucleoprotein	Protein Coding	38	GC15M034341	30.7977	https://www.genecards.org/cgi-bin/carddisp.pl?gene=NOP10
TRAF4	TNF Receptor Associated Factor 4	Protein Coding	41	GC17P034326	30.7824	https://www.genecards.org/cgi-bin/carddisp.pl?gene=TRAF4
ABCB11	ATP Binding Cassette Subfamily B Member 11	Protein Coding	44	GC02M168922	30.7754	https://www.genecards.org/cgi-bin/carddisp.pl?gene=ABCB11
PTPRT	Protein Tyrosine Phosphatase Receptor Type T	Protein Coding	42	GC20M042072	30.7747	https://www.genecards.org/cgi-bin/carddisp.pl?gene=PTPRT
CTC1	CST Telomere Replication Complex Component 1	Protein Coding	33	GC17M009838	30.7649	https://www.genecards.org/cgi-bin/carddisp.pl?gene=CTC1
RXRA	Retinoid X Receptor Alpha	Protein Coding	47	GC09P134317	30.7581	https://www.genecards.org/cgi-bin/carddisp.pl?gene=RXRA
SPTBN1	Spectrin Beta, Non-Erythrocytic 1	Protein Coding	43	GC02P054456	30.7344	https://www.genecards.org/cgi-bin/carddisp.pl?gene=SPTBN1
TIAM1	TIAM Rac1 Associated GEF 1	Protein Coding	43	GC21M031118	30.7251	https://www.genecards.org/cgi-bin/carddisp.pl?gene=TIAM1
CLEC7A	C-Type Lectin Domain Containing 7A	Protein Coding	42	GC12M018215	30.724	https://www.genecards.org/cgi-bin/carddisp.pl?gene=CLEC7A
IRF6	Interferon Regulatory Factor 6	Protein Coding	42	GC01M209785	30.72	https://www.genecards.org/cgi-bin/carddisp.pl?gene=IRF6
CRLF2	Cytokine Receptor Like Factor 2	Protein Coding	36	GC0XM001190	30.7192	https://www.genecards.org/cgi-bin/carddisp.pl?gene=CRLF2
SEMA3F	Semaphorin 3F	Protein Coding	39	GC03P050190	30.695	https://www.genecards.org/cgi-bin/carddisp.pl?gene=SEMA3F
PARD3	Par-3 Family Cell Polarity Regulator	Protein Coding	40	GC10M034110	30.679	https://www.genecards.org/cgi-bin/carddisp.pl?gene=PARD3
NSD2	Nuclear Receptor Binding SET Domain Protein 2	Protein Coding	34	GC04P001872	30.673	https://www.genecards.org/cgi-bin/carddisp.pl?gene=NSD2
TPO	Thyroid Peroxidase	Protein Coding	46	GC02P001374	30.6561	https://www.genecards.org/cgi-bin/carddisp.pl?gene=TPO
STK10	Serine/Threonine Kinase 10	Protein Coding	42	GC05M172042	30.6475	https://www.genecards.org/cgi-bin/carddisp.pl?gene=STK10
RHOC	Ras Homolog Family Member C	Protein Coding	39	GC01M112701	30.6347	https://www.genecards.org/cgi-bin/carddisp.pl?gene=RHOC
SLC12A2	Solute Carrier Family 12 Member 2	Protein Coding	47	GC05P128083	30.625	https://www.genecards.org/cgi-bin/carddisp.pl?gene=SLC12A2
MIR186	MicroRNA 186	RNA Gene	18	GC01M071067	30.6195	https://www.genecards.org/cgi-bin/carddisp.pl?gene=MIR186
TREM2	Triggering Receptor Expressed On Myeloid Cells 2	Protein Coding	40	GC06M056711	30.6087	https://www.genecards.org/cgi-bin/carddisp.pl?gene=TREM2
MIR31HG	MIR31 Host Gene	RNA Gene	18	GC09M021439	30.5705	https://www.genecards.org/cgi-bin/carddisp.pl?gene=MIR31HG
GPT	Glutamic--Pyruvic Transaminase	Protein Coding	39	GC08P144502	30.5475	https://www.genecards.org/cgi-bin/carddisp.pl?gene=GPT
MIR218-1	MicroRNA 218-1	RNA Gene	18	GC04P020793	30.5284	https://www.genecards.org/cgi-bin/carddisp.pl?gene=MIR218-1
SLX4	SLX4 Structure-Specific Endonuclease Subunit	Protein Coding	36	GC16M005635	30.5231	https://www.genecards.org/cgi-bin/carddisp.pl?gene=SLX4
HYAL2	Hyaluronidase 2	Protein Coding	40	GC03M050317	30.5183	https://www.genecards.org/cgi-bin/carddisp.pl?gene=HYAL2
IFNGR1	Interferon Gamma Receptor 1	Protein Coding	47	GC06M137197	30.5123	https://www.genecards.org/cgi-bin/carddisp.pl?gene=IFNGR1
PRPF8	Pre-MRNA Processing Factor 8	Protein Coding	39	GC17M001650	30.4988	https://www.genecards.org/cgi-bin/carddisp.pl?gene=PRPF8
CD69	CD69 Molecule	Protein Coding	38	GC12M018210	30.4972	https://www.genecards.org/cgi-bin/carddisp.pl?gene=CD69
CDC14A	Cell Division Cycle 14A	Protein Coding	42	GC01P100351	30.4938	https://www.genecards.org/cgi-bin/carddisp.pl?gene=CDC14A
MIR30C1	MicroRNA 30c-1	RNA Gene	21	GC01P040757	30.4891	https://www.genecards.org/cgi-bin/carddisp.pl?gene=MIR30C1
PIEZO2	Piezo Type Mechanosensitive Ion Channel Component 2	Protein Coding	34	GC18M010670	30.486	https://www.genecards.org/cgi-bin/carddisp.pl?gene=PIEZO2
PLA2G1B	Phospholipase A2 Group IB	Protein Coding	43	GC12M120322	30.463	https://www.genecards.org/cgi-bin/carddisp.pl?gene=PLA2G1B
RAD51B	RAD51 Paralog B	Protein Coding	36	GC14P067819	30.4627	https://www.genecards.org/cgi-bin/carddisp.pl?gene=RAD51B
STON1-GTF2A1L	STON1-GTF2A1L Readthrough	Protein Coding	28	GC02P048529	30.4459	https://www.genecards.org/cgi-bin/carddisp.pl?gene=STON1-GTF2A1L
MIR133A1	MicroRNA 133a-1	RNA Gene	17	GC18M021917	30.4376	https://www.genecards.org/cgi-bin/carddisp.pl?gene=MIR133A1
MIR330	MicroRNA 330	RNA Gene	18	GC19M057150	30.4185	https://www.genecards.org/cgi-bin/carddisp.pl?gene=MIR330
F2RL1	F2R Like Trypsin Receptor 1	Protein Coding	44	GC05P076818	30.4091	https://www.genecards.org/cgi-bin/carddisp.pl?gene=F2RL1
ESM1	Endothelial Cell Specific Molecule 1	Protein Coding	38	GC05M054977	30.4025	https://www.genecards.org/cgi-bin/carddisp.pl?gene=ESM1
CXCL13	C-X-C Motif Chemokine Ligand 13	Protein Coding	39	GC04P077511	30.3905	https://www.genecards.org/cgi-bin/carddisp.pl?gene=CXCL13
FZR1	Fizzy And Cell Division Cycle 20 Related 1	Protein Coding	40	GC19P003506	30.3905	https://www.genecards.org/cgi-bin/carddisp.pl?gene=FZR1
PRKCB	Protein Kinase C Beta	Protein Coding	46	GC16P024073	30.3877	https://www.genecards.org/cgi-bin/carddisp.pl?gene=PRKCB
SFN	Stratifin	Protein Coding	43	GC01P027030	30.3775	https://www.genecards.org/cgi-bin/carddisp.pl?gene=SFN
PRKAA2	Protein Kinase AMP-Activated Catalytic Subunit Alpha 2	Protein Coding	48	GC01P056645	30.368	https://www.genecards.org/cgi-bin/carddisp.pl?gene=PRKAA2
SBDS	SBDS Ribosome Maturation Factor	Protein Coding	40	GC07M066987	30.3495	https://www.genecards.org/cgi-bin/carddisp.pl?gene=SBDS
MUSK	Muscle Associated Receptor Tyrosine Kinase	Protein Coding	45	GC09P110668	30.3461	https://www.genecards.org/cgi-bin/carddisp.pl?gene=MUSK
H3-3A	H3.3 Histone A	Protein Coding	33	GC01P226062	30.3451	https://www.genecards.org/cgi-bin/carddisp.pl?gene=H3-3A
CSNK2B	Casein Kinase 2 Beta	Protein Coding	46	GC06P070146	30.3215	https://www.genecards.org/cgi-bin/carddisp.pl?gene=CSNK2B
PCAT29	Prostate Cancer Associated Transcript 29	RNA Gene	14	GC15P088016	30.3093	https://www.genecards.org/cgi-bin/carddisp.pl?gene=PCAT29
SATB1	SATB Homeobox 1	Protein Coding	42	GC03M018861	30.3085	https://www.genecards.org/cgi-bin/carddisp.pl?gene=SATB1
ROCK2	Rho Associated Coiled-Coil Containing Protein Kinase 2	Protein Coding	45	GC02M011276	30.3075	https://www.genecards.org/cgi-bin/carddisp.pl?gene=ROCK2
FZD4	Frizzled Class Receptor 4	Protein Coding	48	GC11M086945	30.3061	https://www.genecards.org/cgi-bin/carddisp.pl?gene=FZD4
BPTF	Bromodomain PHD Finger Transcription Factor	Protein Coding	39	GC17P067825	30.3048	https://www.genecards.org/cgi-bin/carddisp.pl?gene=BPTF
FLNC	Filamin C	Protein Coding	43	GC07P128830	30.2967	https://www.genecards.org/cgi-bin/carddisp.pl?gene=FLNC
EPHA7	EPH Receptor A7	Protein Coding	46	GC06M093240	30.291	https://www.genecards.org/cgi-bin/carddisp.pl?gene=EPHA7
SERPINC1	Serpin Family C Member 1	Protein Coding	46	GC01M174416	30.275	https://www.genecards.org/cgi-bin/carddisp.pl?gene=SERPINC1
TUSC3	Tumor Suppressor Candidate 3	Protein Coding	40	GC08P015417	30.269	https://www.genecards.org/cgi-bin/carddisp.pl?gene=TUSC3
UBE2T	Ubiquitin Conjugating Enzyme E2 T	Protein Coding	41	GC01M202332	30.2634	https://www.genecards.org/cgi-bin/carddisp.pl?gene=UBE2T
AKAP13	A-Kinase Anchoring Protein 13	Protein Coding	42	GC15P087598	30.2551	https://www.genecards.org/cgi-bin/carddisp.pl?gene=AKAP13
GNRHR	Gonadotropin Releasing Hormone Receptor	Protein Coding	45	GC04M067737	30.2392	https://www.genecards.org/cgi-bin/carddisp.pl?gene=GNRHR
CLPTM1L	CLPTM1 Like	Protein Coding	35	GC05M001317	30.2251	https://www.genecards.org/cgi-bin/carddisp.pl?gene=CLPTM1L
ATF1	Activating Transcription Factor 1	Protein Coding	43	GC12P050763	30.225	https://www.genecards.org/cgi-bin/carddisp.pl?gene=ATF1
MICB	MHC Class I Polypeptide-Related Sequence B	Protein Coding	39	GC06P070138	30.2223	https://www.genecards.org/cgi-bin/carddisp.pl?gene=MICB
CEMIP	Cell Migration Inducing Hyaluronidase 1	Protein Coding	32	GC15P080779	30.2138	https://www.genecards.org/cgi-bin/carddisp.pl?gene=CEMIP
TAC1	Tachykinin Precursor 1	Protein Coding	40	GC07P097731	30.2117	https://www.genecards.org/cgi-bin/carddisp.pl?gene=TAC1
GSDME	Gasdermin E	Protein Coding	31	GC07M024699	30.1964	https://www.genecards.org/cgi-bin/carddisp.pl?gene=GSDME
HEPACAM	Hepatic And Glial Cell Adhesion Molecule	Protein Coding	38	GC11M124919	30.1948	https://www.genecards.org/cgi-bin/carddisp.pl?gene=HEPACAM
WEE1	WEE1 G2 Checkpoint Kinase	Protein Coding	44	GC11P009573	30.1876	https://www.genecards.org/cgi-bin/carddisp.pl?gene=WEE1
MIR361	MicroRNA 361	RNA Gene	17	GC0XM085903	30.1575	https://www.genecards.org/cgi-bin/carddisp.pl?gene=MIR361
SASH1	SAM And SH3 Domain Containing 1	Protein Coding	38	GC06P148193	30.1235	https://www.genecards.org/cgi-bin/carddisp.pl?gene=SASH1
SATB2	SATB Homeobox 2	Protein Coding	43	GC02M199269	30.1094	https://www.genecards.org/cgi-bin/carddisp.pl?gene=SATB2
PAH	Phenylalanine Hydroxylase	Protein Coding	47	GC12M102836	30.0896	https://www.genecards.org/cgi-bin/carddisp.pl?gene=PAH
HPRT1	Hypoxanthine Phosphoribosyltransferase 1	Protein Coding	46	GC0XP134460	30.0884	https://www.genecards.org/cgi-bin/carddisp.pl?gene=HPRT1
ACP1	Acid Phosphatase 1	Protein Coding	41	GC02P000267	30.0854	https://www.genecards.org/cgi-bin/carddisp.pl?gene=ACP1
EXT1	Exostosin Glycosyltransferase 1	Protein Coding	47	GC08M117798	30.0732	https://www.genecards.org/cgi-bin/carddisp.pl?gene=EXT1
ADAM10	ADAM Metallopeptidase Domain 10	Protein Coding	50	GC15M058588	30.0729	https://www.genecards.org/cgi-bin/carddisp.pl?gene=ADAM10
SRA1	Steroid Receptor RNA Activator 1	Protein Coding	36	GC05M140537	30.0697	https://www.genecards.org/cgi-bin/carddisp.pl?gene=SRA1
FOSL1	FOS Like 1, AP-1 Transcription Factor Subunit	Protein Coding	42	GC11M080043	30.0647	https://www.genecards.org/cgi-bin/carddisp.pl?gene=FOSL1
XDH	Xanthine Dehydrogenase	Protein Coding	44	GC02M031334	30.0628	https://www.genecards.org/cgi-bin/carddisp.pl?gene=XDH
GMNN	Geminin DNA Replication Inhibitor	Protein Coding	43	GC06P024779	30.0559	https://www.genecards.org/cgi-bin/carddisp.pl?gene=GMNN
CXCL9	C-X-C Motif Chemokine Ligand 9	Protein Coding	37	GC04M076001	30.0489	https://www.genecards.org/cgi-bin/carddisp.pl?gene=CXCL9
LIMK1	LIM Domain Kinase 1	Protein Coding	47	GC07P074082	30.0324	https://www.genecards.org/cgi-bin/carddisp.pl?gene=LIMK1
TRIM24	Tripartite Motif Containing 24	Protein Coding	42	GC07P138460	30.0311	https://www.genecards.org/cgi-bin/carddisp.pl?gene=TRIM24
PCSK1	Proprotein Convertase Subtilisin/Kexin Type 1	Protein Coding	45	GC05M096391	30.0241	https://www.genecards.org/cgi-bin/carddisp.pl?gene=PCSK1
CHRNB4	Cholinergic Receptor Nicotinic Beta 4 Subunit	Protein Coding	42	GC15M078624	29.9956	https://www.genecards.org/cgi-bin/carddisp.pl?gene=CHRNB4
BLK	BLK Proto-Oncogene, Src Family Tyrosine Kinase	Protein Coding	48	GC08P011486	29.9939	https://www.genecards.org/cgi-bin/carddisp.pl?gene=BLK
E2F5	E2F Transcription Factor 5	Protein Coding	39	GC08P085177	29.9678	https://www.genecards.org/cgi-bin/carddisp.pl?gene=E2F5
PRDM1	PR/SET Domain 1	Protein Coding	43	GC06P105993	29.9572	https://www.genecards.org/cgi-bin/carddisp.pl?gene=PRDM1
CACNA1C	Calcium Voltage-Gated Channel Subunit Alpha1 C	Protein Coding	47	GC12P001970	29.956	https://www.genecards.org/cgi-bin/carddisp.pl?gene=CACNA1C
TOP2B	DNA Topoisomerase II Beta	Protein Coding	44	GC03M025598	29.9518	https://www.genecards.org/cgi-bin/carddisp.pl?gene=TOP2B
GLUL	Glutamate-Ammonia Ligase	Protein Coding	46	GC01M182378	29.9462	https://www.genecards.org/cgi-bin/carddisp.pl?gene=GLUL
CHL1	Cell Adhesion Molecule L1 Like	Protein Coding	39	GC03P000213	29.9385	https://www.genecards.org/cgi-bin/carddisp.pl?gene=CHL1
SCN1A-AS1	SCN1A And SCN9A Antisense RNA 1	RNA Gene	12	GC02P165959	29.9168	https://www.genecards.org/cgi-bin/carddisp.pl?gene=SCN1A-AS1
GAB1	GRB2 Associated Binding Protein 1	Protein Coding	43	GC04P143336	29.9087	https://www.genecards.org/cgi-bin/carddisp.pl?gene=GAB1
SERPINF1	Serpin Family F Member 1	Protein Coding	42	GC17P001761	29.9082	https://www.genecards.org/cgi-bin/carddisp.pl?gene=SERPINF1
LRP1B	LDL Receptor Related Protein 1B	Protein Coding	38	GC02M140231	29.908	https://www.genecards.org/cgi-bin/carddisp.pl?gene=LRP1B
MMP11	Matrix Metallopeptidase 11	Protein Coding	44	GC22P023768	29.9066	https://www.genecards.org/cgi-bin/carddisp.pl?gene=MMP11
F2RL3	F2R Like Thrombin Or Trypsin Receptor 3	Protein Coding	44	GC19P016888	29.9013	https://www.genecards.org/cgi-bin/carddisp.pl?gene=F2RL3
TP73-AS1	TP73 Antisense RNA 1	RNA Gene	21	GC01M004447	29.8879	https://www.genecards.org/cgi-bin/carddisp.pl?gene=TP73-AS1
CD33	CD33 Molecule	Protein Coding	42	GC19P051212	29.8845	https://www.genecards.org/cgi-bin/carddisp.pl?gene=CD33
GLB1	Galactosidase Beta 1	Protein Coding	46	GC03M032963	29.8814	https://www.genecards.org/cgi-bin/carddisp.pl?gene=GLB1
MIR29B2	MicroRNA 29b-2	RNA Gene	18	GC01M207806	29.8745	https://www.genecards.org/cgi-bin/carddisp.pl?gene=MIR29B2
NCOA2	Nuclear Receptor Coactivator 2	Protein Coding	43	GC08M070109	29.8738	https://www.genecards.org/cgi-bin/carddisp.pl?gene=NCOA2
NAGLU	N-Acetyl-Alpha-Glucosaminidase	Protein Coding	40	GC17P042615	29.8588	https://www.genecards.org/cgi-bin/carddisp.pl?gene=NAGLU
FLG	Filaggrin	Protein Coding	38	GC01M152274	29.8481	https://www.genecards.org/cgi-bin/carddisp.pl?gene=FLG
NET1	Neuroepithelial Cell Transforming 1	Protein Coding	42	GC10P005444	29.8412	https://www.genecards.org/cgi-bin/carddisp.pl?gene=NET1
RBP4	Retinol Binding Protein 4	Protein Coding	42	GC10M093591	29.8348	https://www.genecards.org/cgi-bin/carddisp.pl?gene=RBP4
LPAR1	Lysophosphatidic Acid Receptor 1	Protein Coding	44	GC09M110873	29.8297	https://www.genecards.org/cgi-bin/carddisp.pl?gene=LPAR1
AQP1	Aquaporin 1 (Colton Blood Group)	Protein Coding	44	GC07P030911	29.821	https://www.genecards.org/cgi-bin/carddisp.pl?gene=AQP1
MKS1	MKS Transition Zone Complex Subunit 1	Protein Coding	39	GC17M058205	29.8075	https://www.genecards.org/cgi-bin/carddisp.pl?gene=MKS1
RAPSN	Receptor Associated Protein Of The Synapse	Protein Coding	41	GC11M079660	29.8014	https://www.genecards.org/cgi-bin/carddisp.pl?gene=RAPSN
TINCR	TINCR Ubiquitin Domain Containing	Protein Coding	23	GC19M005558	29.7995	https://www.genecards.org/cgi-bin/carddisp.pl?gene=TINCR
HELLS	Helicase, Lymphoid Specific	Protein Coding	44	GC10P094501	29.7919	https://www.genecards.org/cgi-bin/carddisp.pl?gene=HELLS
ALPL	Alkaline Phosphatase, Biomineralization Associated	Protein Coding	48	GC01P021508	29.7886	https://www.genecards.org/cgi-bin/carddisp.pl?gene=ALPL
SLC26A4	Solute Carrier Family 26 Member 4	Protein Coding	41	GC07P107660	29.7878	https://www.genecards.org/cgi-bin/carddisp.pl?gene=SLC26A4
PAX9	Paired Box 9	Protein Coding	44	GC14P036657	29.7846	https://www.genecards.org/cgi-bin/carddisp.pl?gene=PAX9
SLC9A9	Solute Carrier Family 9 Member A9	Protein Coding	38	GC03M143265	29.7711	https://www.genecards.org/cgi-bin/carddisp.pl?gene=SLC9A9
OTX2	Orthodenticle Homeobox 2	Protein Coding	44	GC14M056799	29.7694	https://www.genecards.org/cgi-bin/carddisp.pl?gene=OTX2
SGK1	Serum/Glucocorticoid Regulated Kinase 1	Protein Coding	46	GC06M134169	29.7689	https://www.genecards.org/cgi-bin/carddisp.pl?gene=SGK1
UNC13D	Unc-13 Homolog D	Protein Coding	42	GC17M075827	29.757	https://www.genecards.org/cgi-bin/carddisp.pl?gene=UNC13D
SH3KBP1	SH3 Domain Containing Kinase Binding Protein 1	Protein Coding	39	GC0XM019552	29.7541	https://www.genecards.org/cgi-bin/carddisp.pl?gene=SH3KBP1
RBX1	Ring-Box 1	Protein Coding	40	GC22P040951	29.7506	https://www.genecards.org/cgi-bin/carddisp.pl?gene=RBX1
RAC3	Rac Family Small GTPase 3	Protein Coding	43	GC17P082031	29.744	https://www.genecards.org/cgi-bin/carddisp.pl?gene=RAC3
PNKD	PNKD Metallo-Beta-Lactamase Domain Containing	Protein Coding	41	GC02P218270	29.7265	https://www.genecards.org/cgi-bin/carddisp.pl?gene=PNKD
TNK2	Tyrosine Kinase Non Receptor 2	Protein Coding	44	GC03M195863	29.7261	https://www.genecards.org/cgi-bin/carddisp.pl?gene=TNK2
MB	Myoglobin	Protein Coding	42	GC22M035606	29.6981	https://www.genecards.org/cgi-bin/carddisp.pl?gene=MB
INHA	Inhibin Subunit Alpha	Protein Coding	40	GC02P219569	29.6938	https://www.genecards.org/cgi-bin/carddisp.pl?gene=INHA
MAD2L2	Mitotic Arrest Deficient 2 Like 2	Protein Coding	42	GC01M011674	29.6885	https://www.genecards.org/cgi-bin/carddisp.pl?gene=MAD2L2
PANDAR	Promoter Of CDKN1A Antisense DNA Damage Activated RNA	RNA Gene	11	GC06M036673	29.6792	https://www.genecards.org/cgi-bin/carddisp.pl?gene=PANDAR
SART1	Spliceosome Associated Factor 1, Recruiter Of U4/U6.U5 Tri-SnRNP	Protein Coding	38	GC11P068146	29.6767	https://www.genecards.org/cgi-bin/carddisp.pl?gene=SART1
KLF2	Kruppel Like Factor 2	Protein Coding	39	GC19P031515	29.6721	https://www.genecards.org/cgi-bin/carddisp.pl?gene=KLF2
MFN2	Mitofusin 2	Protein Coding	46	GC01P011980	29.6673	https://www.genecards.org/cgi-bin/carddisp.pl?gene=MFN2
CALD1	Caldesmon 1	Protein Coding	41	GC07P134744	29.6528	https://www.genecards.org/cgi-bin/carddisp.pl?gene=CALD1
TNFRSF9	TNF Receptor Superfamily Member 9	Protein Coding	42	GC01M007915	29.6229	https://www.genecards.org/cgi-bin/carddisp.pl?gene=TNFRSF9
CCR2	C-C Motif Chemokine Receptor 2	Protein Coding	43	GC03P046356	29.6214	https://www.genecards.org/cgi-bin/carddisp.pl?gene=CCR2
ARNT	Aryl Hydrocarbon Receptor Nuclear Translocator	Protein Coding	42	GC01M150809	29.6181	https://www.genecards.org/cgi-bin/carddisp.pl?gene=ARNT
NFATC2	Nuclear Factor Of Activated T Cells 2	Protein Coding	42	GC20M051386	29.6055	https://www.genecards.org/cgi-bin/carddisp.pl?gene=NFATC2
DMTF1	Cyclin D Binding Myb Like Transcription Factor 1	Protein Coding	34	GC07P087155	29.6016	https://www.genecards.org/cgi-bin/carddisp.pl?gene=DMTF1
WNT3A	Wnt Family Member 3A	Protein Coding	45	GC01P228881	29.6009	https://www.genecards.org/cgi-bin/carddisp.pl?gene=WNT3A
RPL31	Ribosomal Protein L31	Protein Coding	40	GC02P100985	29.5549	https://www.genecards.org/cgi-bin/carddisp.pl?gene=RPL31
FUT4	Fucosyltransferase 4	Protein Coding	35	GC11P094544	29.5463	https://www.genecards.org/cgi-bin/carddisp.pl?gene=FUT4
RTEL1-TNFRSF6B	RTEL1-TNFRSF6B Readthrough (NMD Candidate)	RNA Gene	18	GC20P063657	29.5425	https://www.genecards.org/cgi-bin/carddisp.pl?gene=RTEL1-TNFRSF6B
HNRNPU	Heterogeneous Nuclear Ribonucleoprotein U	Protein Coding	40	GC01M244844	29.5417	https://www.genecards.org/cgi-bin/carddisp.pl?gene=HNRNPU
PSMB9	Proteasome 20S Subunit Beta 9	Protein Coding	44	GC06P070174	29.5376	https://www.genecards.org/cgi-bin/carddisp.pl?gene=PSMB9
SMAD9	SMAD Family Member 9	Protein Coding	44	GC13M036844	29.5318	https://www.genecards.org/cgi-bin/carddisp.pl?gene=SMAD9
AMFR	Autocrine Motility Factor Receptor	Protein Coding	41	GC16M056361	29.5287	https://www.genecards.org/cgi-bin/carddisp.pl?gene=AMFR
SNRPB	Small Nuclear Ribonucleoprotein Polypeptides B And B1	Protein Coding	42	GC20M002461	29.5266	https://www.genecards.org/cgi-bin/carddisp.pl?gene=SNRPB
AP3B1	Adaptor Related Protein Complex 3 Subunit Beta 1	Protein Coding	43	GC05M078000	29.5231	https://www.genecards.org/cgi-bin/carddisp.pl?gene=AP3B1
EBAG9	Estrogen Receptor Binding Site Associated Antigen 9	Protein Coding	36	GC08P109536	29.506	https://www.genecards.org/cgi-bin/carddisp.pl?gene=EBAG9
CD151	CD151 Molecule (Raph Blood Group)	Protein Coding	44	GC11P001383	29.4968	https://www.genecards.org/cgi-bin/carddisp.pl?gene=CD151
IGFBP5	Insulin Like Growth Factor Binding Protein 5	Protein Coding	40	GC02M216672	29.4862	https://www.genecards.org/cgi-bin/carddisp.pl?gene=IGFBP5
LRP5	LDL Receptor Related Protein 5	Protein Coding	46	GC11P068298	29.482	https://www.genecards.org/cgi-bin/carddisp.pl?gene=LRP5
RPGR	Retinitis Pigmentosa GTPase Regulator	Protein Coding	39	GC0XM038269	29.4695	https://www.genecards.org/cgi-bin/carddisp.pl?gene=RPGR
CUL4B	Cullin 4B	Protein Coding	42	GC0XM120524	29.4688	https://www.genecards.org/cgi-bin/carddisp.pl?gene=CUL4B
MIR211	MicroRNA 211	RNA Gene	19	GC15M031065	29.4666	https://www.genecards.org/cgi-bin/carddisp.pl?gene=MIR211
SERPINH1	Serpin Family H Member 1	Protein Coding	43	GC11P075562	29.4629	https://www.genecards.org/cgi-bin/carddisp.pl?gene=SERPINH1
ST14	ST14 Transmembrane Serine Protease Matriptase	Protein Coding	44	GC11P130159	29.4381	https://www.genecards.org/cgi-bin/carddisp.pl?gene=ST14
SPAAR	Small Regulatory Polypeptide Of Amino Acid Response	Protein Coding	13	GC09P037728	29.4325	https://www.genecards.org/cgi-bin/carddisp.pl?gene=SPAAR
TSPAN7	Tetraspanin 7	Protein Coding	41	GC0XP038561	29.43	https://www.genecards.org/cgi-bin/carddisp.pl?gene=TSPAN7
ITGA11	Integrin Subunit Alpha 11	Protein Coding	40	GC15M068296	29.4253	https://www.genecards.org/cgi-bin/carddisp.pl?gene=ITGA11
GACAT2	Gastric Cancer Associated Transcript 2	RNA Gene	14	GC18M008695	29.4221	https://www.genecards.org/cgi-bin/carddisp.pl?gene=GACAT2
CD47	CD47 Molecule	Protein Coding	40	GC03M108043	29.4216	https://www.genecards.org/cgi-bin/carddisp.pl?gene=CD47
IFT172	Intraflagellar Transport 172	Protein Coding	38	GC02M027881	29.4142	https://www.genecards.org/cgi-bin/carddisp.pl?gene=IFT172
TARDBP	TAR DNA Binding Protein	Protein Coding	44	GC01P011013	29.4106	https://www.genecards.org/cgi-bin/carddisp.pl?gene=TARDBP
SRPK1	SRSF Protein Kinase 1	Protein Coding	43	GC06M056660	29.4067	https://www.genecards.org/cgi-bin/carddisp.pl?gene=SRPK1
HLA-E	Major Histocompatibility Complex, Class I, E	Protein Coding	40	GC06P070117	29.3768	https://www.genecards.org/cgi-bin/carddisp.pl?gene=HLA-E
ITGAX	Integrin Subunit Alpha X	Protein Coding	42	GC16P037857	29.3707	https://www.genecards.org/cgi-bin/carddisp.pl?gene=ITGAX
UBC	Ubiquitin C	Protein Coding	40	GC12M124911	29.3693	https://www.genecards.org/cgi-bin/carddisp.pl?gene=UBC
DAB2	DAB Adaptor Protein 2	Protein Coding	41	GC05M039371	29.3628	https://www.genecards.org/cgi-bin/carddisp.pl?gene=DAB2
TCERG1	Transcription Elongation Regulator 1	Protein Coding	38	GC05P146447	29.3488	https://www.genecards.org/cgi-bin/carddisp.pl?gene=TCERG1
AICDA	Activation Induced Cytidine Deaminase	Protein Coding	43	GC12M008602	29.3461	https://www.genecards.org/cgi-bin/carddisp.pl?gene=AICDA
LHX4	LIM Homeobox 4	Protein Coding	40	GC01P180230	29.346	https://www.genecards.org/cgi-bin/carddisp.pl?gene=LHX4
CYBB	Cytochrome B-245 Beta Chain	Protein Coding	44	GC0XP037780	29.3432	https://www.genecards.org/cgi-bin/carddisp.pl?gene=CYBB
PIN1	Peptidylprolyl Cis/Trans Isomerase, NIMA-Interacting 1	Protein Coding	44	GC19P009835	29.3061	https://www.genecards.org/cgi-bin/carddisp.pl?gene=PIN1
SLC7A5	Solute Carrier Family 7 Member 5	Protein Coding	42	GC16M087830	29.3022	https://www.genecards.org/cgi-bin/carddisp.pl?gene=SLC7A5
S100A6	S100 Calcium Binding Protein A6	Protein Coding	40	GC01M153545	29.2993	https://www.genecards.org/cgi-bin/carddisp.pl?gene=S100A6
SAA1	Serum Amyloid A1	Protein Coding	40	GC11P018359	29.2904	https://www.genecards.org/cgi-bin/carddisp.pl?gene=SAA1
IKBKE	Inhibitor Of Nuclear Factor Kappa B Kinase Subunit Epsilon	Protein Coding	43	GC01P206470	29.2785	https://www.genecards.org/cgi-bin/carddisp.pl?gene=IKBKE
FER	FER Tyrosine Kinase	Protein Coding	44	GC05P108747	29.278	https://www.genecards.org/cgi-bin/carddisp.pl?gene=FER
USF2	Upstream Transcription Factor 2, C-Fos Interacting	Protein Coding	38	GC19P035268	29.2658	https://www.genecards.org/cgi-bin/carddisp.pl?gene=USF2
RHBDF2	Rhomboid 5 Homolog 2	Protein Coding	40	GC17M076470	29.2649	https://www.genecards.org/cgi-bin/carddisp.pl?gene=RHBDF2
BEST1	Bestrophin 1	Protein Coding	41	GC11P061949	29.2568	https://www.genecards.org/cgi-bin/carddisp.pl?gene=BEST1
ATP7A	ATPase Copper Transporting Alpha	Protein Coding	44	GC0XP077960	29.2566	https://www.genecards.org/cgi-bin/carddisp.pl?gene=ATP7A
LINC00460	Long Intergenic Non-Protein Coding RNA 460	RNA Gene	16	GC13P106376	29.2528	https://www.genecards.org/cgi-bin/carddisp.pl?gene=LINC00460
RAD52	RAD52 Homolog, DNA Repair Protein	Protein Coding	39	GC12M000912	29.2462	https://www.genecards.org/cgi-bin/carddisp.pl?gene=RAD52
ABCB6	ATP Binding Cassette Subfamily B Member 6 (Langereis Blood Group)	Protein Coding	44	GC02M219209	29.2377	https://www.genecards.org/cgi-bin/carddisp.pl?gene=ABCB6
PCLAF	PCNA Clamp Associated Factor	Protein Coding	28	GC15M074376	29.2309	https://www.genecards.org/cgi-bin/carddisp.pl?gene=PCLAF
CD164	CD164 Molecule	Protein Coding	38	GC06M109366	29.2113	https://www.genecards.org/cgi-bin/carddisp.pl?gene=CD164
PTN	Pleiotrophin	Protein Coding	40	GC07M137227	29.1959	https://www.genecards.org/cgi-bin/carddisp.pl?gene=PTN
GRIN1	Glutamate Ionotropic Receptor NMDA Type Subunit 1	Protein Coding	48	GC09P137138	29.1929	https://www.genecards.org/cgi-bin/carddisp.pl?gene=GRIN1
NFIB	Nuclear Factor I B	Protein Coding	42	GC09M014077	29.1927	https://www.genecards.org/cgi-bin/carddisp.pl?gene=NFIB
ANTXR1	ANTXR Cell Adhesion Molecule 1	Protein Coding	44	GC02P068977	29.1693	https://www.genecards.org/cgi-bin/carddisp.pl?gene=ANTXR1
GPI	Glucose-6-Phosphate Isomerase	Protein Coding	44	GC19P034360	29.1638	https://www.genecards.org/cgi-bin/carddisp.pl?gene=GPI
WWTR1	WW Domain Containing Transcription Regulator 1	Protein Coding	39	GC03M149517	29.1601	https://www.genecards.org/cgi-bin/carddisp.pl?gene=WWTR1
GGT1	Gamma-Glutamyltransferase 1	Protein Coding	46	GC22P024583	29.1418	https://www.genecards.org/cgi-bin/carddisp.pl?gene=GGT1
ADAM9	ADAM Metallopeptidase Domain 9	Protein Coding	46	GC08P038996	29.1274	https://www.genecards.org/cgi-bin/carddisp.pl?gene=ADAM9
NSUN2	NOP2/Sun RNA Methyltransferase 2	Protein Coding	41	GC05M006599	29.1259	https://www.genecards.org/cgi-bin/carddisp.pl?gene=NSUN2
TP53COR1	Tumor Protein P53 Pathway Corepressor 1	RNA Gene	7	GC06U903133	29.1189	https://www.genecards.org/cgi-bin/carddisp.pl?gene=TP53COR1
LOC101927978	Uncharacterized LOC101927978	RNA Gene	9	GC16P072665	29.1135	https://www.genecards.org/cgi-bin/carddisp.pl?gene=LOC101927978
CD1A	CD1a Molecule	Protein Coding	40	GC01P158255	29.1063	https://www.genecards.org/cgi-bin/carddisp.pl?gene=CD1A
S100A1	S100 Calcium Binding Protein A1	Protein Coding	39	GC01P153627	29.0834	https://www.genecards.org/cgi-bin/carddisp.pl?gene=S100A1
PTPN23	Protein Tyrosine Phosphatase Non-Receptor Type 23	Protein Coding	39	GC03P047397	29.0709	https://www.genecards.org/cgi-bin/carddisp.pl?gene=PTPN23
LIPC	Lipase C, Hepatic Type	Protein Coding	43	GC15P058410	29.0692	https://www.genecards.org/cgi-bin/carddisp.pl?gene=LIPC
KISS1	KiSS-1 Metastasis Suppressor	Protein Coding	39	GC01M204190	29.0556	https://www.genecards.org/cgi-bin/carddisp.pl?gene=KISS1
IRF3	Interferon Regulatory Factor 3	Protein Coding	44	GC19M049659	29.0188	https://www.genecards.org/cgi-bin/carddisp.pl?gene=IRF3
HOXB9	Homeobox B9	Protein Coding	39	GC17M048621	29.0172	https://www.genecards.org/cgi-bin/carddisp.pl?gene=HOXB9
BACH2	BTB Domain And CNC Homolog 2	Protein Coding	40	GC06M089926	29.008	https://www.genecards.org/cgi-bin/carddisp.pl?gene=BACH2
DHCR24	24-Dehydrocholesterol Reductase	Protein Coding	43	GC01M054849	28.9948	https://www.genecards.org/cgi-bin/carddisp.pl?gene=DHCR24
ANAPC1	Anaphase Promoting Complex Subunit 1	Protein Coding	38	GC02M111611	28.9845	https://www.genecards.org/cgi-bin/carddisp.pl?gene=ANAPC1
PHGDH	Phosphoglycerate Dehydrogenase	Protein Coding	48	GC01P119660	28.9606	https://www.genecards.org/cgi-bin/carddisp.pl?gene=PHGDH
TH	Tyrosine Hydroxylase	Protein Coding	50	GC11M002163	28.9602	https://www.genecards.org/cgi-bin/carddisp.pl?gene=TH
CDCA7L	Cell Division Cycle Associated 7 Like	Protein Coding	40	GC07M021900	28.9592	https://www.genecards.org/cgi-bin/carddisp.pl?gene=CDCA7L
MYBPC3	Myosin Binding Protein C3	Protein Coding	44	GC11M079657	28.9534	https://www.genecards.org/cgi-bin/carddisp.pl?gene=MYBPC3
ACP3	Acid Phosphatase 3	Protein Coding	33	GC03P132790	28.9394	https://www.genecards.org/cgi-bin/carddisp.pl?gene=ACP3
ZNRD1ASP	Zinc Ribbon Domain Containing 1 Antisense, Pseudogene	Pseudogene	14	GC06M056400	28.9336	https://www.genecards.org/cgi-bin/carddisp.pl?gene=ZNRD1ASP
EXOSC3	Exosome Component 3	Protein Coding	40	GC09M037772	28.9238	https://www.genecards.org/cgi-bin/carddisp.pl?gene=EXOSC3
IRF2BP2	Interferon Regulatory Factor 2 Binding Protein 2	Protein Coding	34	GC01M234604	28.9185	https://www.genecards.org/cgi-bin/carddisp.pl?gene=IRF2BP2
CNOT3	CCR4-NOT Transcription Complex Subunit 3	Protein Coding	40	GC19P060518	28.9096	https://www.genecards.org/cgi-bin/carddisp.pl?gene=CNOT3
TP53BP1	Tumor Protein P53 Binding Protein 1	Protein Coding	43	GC15M043403	28.8961	https://www.genecards.org/cgi-bin/carddisp.pl?gene=TP53BP1
PAFAH1B1	Platelet Activating Factor Acetylhydrolase 1b Regulatory Subunit 1	Protein Coding	43	GC17P002593	28.8927	https://www.genecards.org/cgi-bin/carddisp.pl?gene=PAFAH1B1
SAG	S-Antigen Visual Arrestin	Protein Coding	43	GC02P233353	28.89	https://www.genecards.org/cgi-bin/carddisp.pl?gene=SAG
SLC9A3	Solute Carrier Family 9 Member A3	Protein Coding	44	GC05M000472	28.8827	https://www.genecards.org/cgi-bin/carddisp.pl?gene=SLC9A3
SPI1	Spi-1 Proto-Oncogene	Protein Coding	41	GC11M079658	28.8654	https://www.genecards.org/cgi-bin/carddisp.pl?gene=SPI1
SPINT2	Serine Peptidase Inhibitor, Kunitz Type 2	Protein Coding	41	GC19P038244	28.8545	https://www.genecards.org/cgi-bin/carddisp.pl?gene=SPINT2
IQGAP1	IQ Motif Containing GTPase Activating Protein 1	Protein Coding	42	GC15P090388	28.8535	https://www.genecards.org/cgi-bin/carddisp.pl?gene=IQGAP1
KRT16	Keratin 16	Protein Coding	42	GC17M041609	28.8487	https://www.genecards.org/cgi-bin/carddisp.pl?gene=KRT16
PODXL	Podocalyxin Like	Protein Coding	41	GC07M131500	28.8478	https://www.genecards.org/cgi-bin/carddisp.pl?gene=PODXL
RNU4ATAC	RNA, U4atac Small Nuclear (U12-Dependent Splicing)	RNA Gene	19	GC02P121551	28.8464	https://www.genecards.org/cgi-bin/carddisp.pl?gene=RNU4ATAC
LINC00473	Long Intergenic Non-Protein Coding RNA 473	RNA Gene	19	GC06M165328	28.8396	https://www.genecards.org/cgi-bin/carddisp.pl?gene=LINC00473
SKIV2L	Ski2 Like RNA Helicase	Protein Coding	41	GC06P070164	28.8304	https://www.genecards.org/cgi-bin/carddisp.pl?gene=SKIV2L
MUC3A	Mucin 3A, Cell Surface Associated	Protein Coding	33	GC07P100949	28.822	https://www.genecards.org/cgi-bin/carddisp.pl?gene=MUC3A
IGHM	Immunoglobulin Heavy Constant Mu	Protein Coding	32	GC14M111500	28.8123	https://www.genecards.org/cgi-bin/carddisp.pl?gene=IGHM
FOXA2	Forkhead Box A2	Protein Coding	43	GC20M022581	28.8028	https://www.genecards.org/cgi-bin/carddisp.pl?gene=FOXA2
NR3C2	Nuclear Receptor Subfamily 3 Group C Member 2	Protein Coding	46	GC04M148078	28.8022	https://www.genecards.org/cgi-bin/carddisp.pl?gene=NR3C2
CDH11	Cadherin 11	Protein Coding	46	GC16M064943	28.7942	https://www.genecards.org/cgi-bin/carddisp.pl?gene=CDH11
FCER2	Fc Epsilon Receptor II	Protein Coding	42	GC19M007689	28.7816	https://www.genecards.org/cgi-bin/carddisp.pl?gene=FCER2
APC2	APC Regulator Of WNT Signaling Pathway 2	Protein Coding	38	GC19P001893	28.7813	https://www.genecards.org/cgi-bin/carddisp.pl?gene=APC2
SCN2A	Sodium Voltage-Gated Channel Alpha Subunit 2	Protein Coding	45	GC02P165194	28.7792	https://www.genecards.org/cgi-bin/carddisp.pl?gene=SCN2A
DGCR5	DiGeorge Syndrome Critical Region Gene 5	RNA Gene	19	GC22P030333	28.7691	https://www.genecards.org/cgi-bin/carddisp.pl?gene=DGCR5
PFN1	Profilin 1	Protein Coding	45	GC17M004945	28.7608	https://www.genecards.org/cgi-bin/carddisp.pl?gene=PFN1
PAK4	P21 (RAC1) Activated Kinase 4	Protein Coding	46	GC19P039125	28.7594	https://www.genecards.org/cgi-bin/carddisp.pl?gene=PAK4
STUB1	STIP1 Homology And U-Box Containing Protein 1	Protein Coding	43	GC16P007975	28.7553	https://www.genecards.org/cgi-bin/carddisp.pl?gene=STUB1
SYNE1	Spectrin Repeat Containing Nuclear Envelope Protein 1	Protein Coding	39	GC06M152121	28.7311	https://www.genecards.org/cgi-bin/carddisp.pl?gene=SYNE1
CYBA	Cytochrome B-245 Alpha Chain	Protein Coding	45	GC16M088643	28.7261	https://www.genecards.org/cgi-bin/carddisp.pl?gene=CYBA
TACC1	Transforming Acidic Coiled-Coil Containing Protein 1	Protein Coding	39	GC08P038728	28.7154	https://www.genecards.org/cgi-bin/carddisp.pl?gene=TACC1
IBSP	Integrin Binding Sialoprotein	Protein Coding	35	GC04P087799	28.7086	https://www.genecards.org/cgi-bin/carddisp.pl?gene=IBSP
FABP4	Fatty Acid Binding Protein 4	Protein Coding	42	GC08M081478	28.7037	https://www.genecards.org/cgi-bin/carddisp.pl?gene=FABP4
CD7	CD7 Molecule	Protein Coding	37	GC17M082314	28.6976	https://www.genecards.org/cgi-bin/carddisp.pl?gene=CD7
EFNB3	Ephrin B3	Protein Coding	40	GC17P010082	28.6882	https://www.genecards.org/cgi-bin/carddisp.pl?gene=EFNB3
HUWE1	HECT, UBA And WWE Domain Containing E3 Ubiquitin Protein Ligase 1	Protein Coding	42	GC0XM053532	28.6494	https://www.genecards.org/cgi-bin/carddisp.pl?gene=HUWE1
FOXK2	Forkhead Box K2	Protein Coding	36	GC17P082519	28.6483	https://www.genecards.org/cgi-bin/carddisp.pl?gene=FOXK2
[truncated: 17,483 more rows]

## Sheet: NSCLC Targets (OMIM)
Gene Map Search - 'non small cell lung cancer '
Downloaded:	Dec 13, 2021
Copyright (c) 1966-2021 Johns Hopkins University OMIM, data are provided for research purposes only.
Cytogenetic location	Genomic coordinates (From NCBI/GRCh38)	Gene/Locus	Gene/Locus name	Gene/Locus MIM number	Approved Symbol	Entrez Gene ID	Ensembl Gene ID	Comments	Phenotype	Phenotype MIM number	Inheritance	Pheno map key	Mouse Gene (from MGI)
1p36.33	1:1216907-1232004	SDF4, CAB45	Stromal cell-derived factor 4	614282	SDF4	51150	ENSG00000078808,ENST00000360001.12					Sdf4
1p36.32	1:3772748-3775955	SMIM1, VEL	Small integral membrane protein 1	615242	SMIM1	388588	ENSG00000235169,ENST00000444870.7		[Blood group, Vel system]	615264	Autosomal recessive	3	Smim1
1p36.13	1:16740515-16740678	RNU1A, RNU1	RNA, U1A small nuclear	180680	RNU1-4	6060	ENSG00000207389,ENST00000384659.1	?same as A12M2
1p36.13	1:19975430-19980433	PLA2G2A, PLA2B, PLA2L, MOM1	Phospholipase A2, group IIA, platelets, synovial fluid	172411	PLA2G2A	5320	ENSG00000188257,ENST00000375111.7	germline mutation identified in 1 CRC patient	{?Colorectal cancer, susceptibility to}	114500	Autosomal dominant; Somatic mutation	3	Pla2g2a
1p36.12	1:22052708-22101359	CDC42, TKS	Cell division cycle 42 (GTP-binding protein, 25kD)	116952	CDC42	998	ENSG00000070831,ENST00000344548.7		Takenouchi-Kosaki syndrome	616737	Autosomal dominant	3	Cdc42
1p36.12	1:22710769-22921499	EPHB2, EPHT3, DRT, ERK, PCBC, CAPB, BDPLT22	eph tyrosine kinase 3 (ephrin receptor EphB2)	600997	EPHB2	2048	ENSG00000133216,ENST00000400191.7	mutation identified in 1 BDPLT22 family	?Bleeding disorder, platelet-type, 22	618462	Autosomal recessive	3	Ephb2
1p36.12	1:22710769-22921499	EPHB2, EPHT3, DRT, ERK, PCBC, CAPB, BDPLT22	eph tyrosine kinase 3 (ephrin receptor EphB2)	600997	EPHB2	2048	ENSG00000133216,ENST00000400191.7	mutation identified in 1 BDPLT22 family	{Prostate cancer/brain cancer susceptibility, somatic}	603688		3	Ephb2
1p36	1:23600000-27600000	BCC1	Basal cell carcinoma, susceptibility to, 1	605462		100307118		associated with rs7538876	{Basal cell carcinoma, susceptibility to, 1}	605462		2
1p35.3	1:28505942-28510891	RNU17D, U17HG	RNA, U17d small nucleolar	603238	SNHG3	8420	ENSG00000242125,ENST00000413987.1					Snhg3
1p35.3	1:28507364-28507570	RNU17A, RNE1	RNA, U17a small nucleolar	180645	SNORA73A	6080	ENSG00000274266,ENST00000364938.1	in IVS1 of CHC1
1p35.3	1:28508557-28508761	RNU17B	RNA, U17b small nucleolar	603239	SNORA73B	26768	ENSG00000200087,ENST00000363217.1
1p35.2	1:31259567-31296787	SNRNP40, SPF38, PRPF8BP	Small nuclear ribonucleoprotein 40kDa (U5)	607797	SNRNP40	9410	ENSG00000060688,ENST00000263694.9					Snrnp40
1p34.3	1:36393435-36397907	LSM10	Lsm10, U7 small nuclear RNA-associated protein	617909	LSM10	84967	ENSG00000181817,ENST00000315732.3					Lsm10
1p34.3	1:37611349-37634905	RSPO1, FLJ40906	R-spondin 1	609595	RSPO1	284654	ENSG00000169218,ENST00000401068.1		Palmoplantar hyperkeratosis and true hermaphroditism	610644	Autosomal recessive	3	Rspo1
1p34.3	1:37611349-37634905	RSPO1, FLJ40906	R-spondin 1	609595	RSPO1	284654	ENSG00000169218,ENST00000401068.1		Palmoplantar hyperkeratosis with squamous cell carcinoma of skin and sex reversal	610644	Autosomal recessive	3	Rspo1
1p34.3	1:37692515-37709718	CDCA8	Cell division cycle-associated protein 8	609977	CDCA8	55143	ENSG00000134690,ENST00000373055.6	possible pseudogene on chr.7				Cdca8
1p34.2	1:40373671-40423325	SMAP2, SMAP1L	Small ADP-ribosylation factor GTPase-activating protein 2	616916	SMAP2	64744	ENSG00000084070,ENST00000372708.5					Smap2
1p34.2	1:42807051-42817396	SVBP, CCDC23, NEDAHM	Small vasohibin-binding protein	617853	SVBP	374969	ENSG00000177868,ENST00000372521.9		Neurodevelopmental disorder with ataxia, hypotonia, and microcephaly	618569	Autosomal recessive	3	Svbp
1p34.2	1:43358980-43363202	CDC20	Cell division cycle 20	603618	CDC20	991	ENSG00000117399,ENST00000310955.11	pseudogene on 9q13-q21				Cdc20
1p34.1	1:44819844-44843252	PTCH2	Patched 2	603673	PTCH2	8643	ENSG00000117425,ENST00000447098.6		Basal cell carcinoma, somatic	605462		3	Ptch2
1p34.1	1:44819844-44843252	PTCH2	Patched 2	603673	PTCH2	8643	ENSG00000117425,ENST00000447098.6		Basal cell nevus syndrome	109400	Autosomal dominant	3	Ptch2
1p34.1	1:44819844-44843252	PTCH2	Patched 2	603673	PTCH2	8643	ENSG00000117425,ENST00000447098.6		Medulloblastoma, somatic	155255		3	Ptch2
1p34.1	1:45329241-45340446	MUTYH, MYH	mutY DNA glycosylase	604933	MUTYH	4595	ENSG00000132781,ENST00000372115.7		Adenomas, multiple colorectal	608456	Autosomal recessive	3	Mutyh
1p34.1	1:45329241-45340446	MUTYH, MYH	mutY DNA glycosylase	604933	MUTYH	4595	ENSG00000132781,ENST00000372115.7		Gastric cancer, somatic	613659		3	Mutyh
1p34.1	1:46247687-46278476	RAD54L, HR54, HRAD54	RAD54 like	603615	RAD54L	8438	ENSG00000085999,ENST00000442598.5		Adenocarcinoma, colonic, somatic			3	Rad54l
1p34.1	1:46247687-46278476	RAD54L, HR54, HRAD54	RAD54 like	603615	RAD54L	8438	ENSG00000085999,ENST00000442598.5		Lymphoma, non-Hodgkin, somatic	605027		3	Rad54l
1p34.1	1:46247687-46278476	RAD54L, HR54, HRAD54	RAD54 like	603615	RAD54L	8438	ENSG00000085999,ENST00000442598.5		{Breast cancer, invasive ductal}	114480	Autosomal dominant; Somatic mutation	3	Rad54l
1p33	1:47216289-47232388	TAL1, TCL5, SCL	T-cell acute lymphocytic leukemia-1	187040	TAL1	6886	ENSG00000162367,ENST00000371884.6	proximal to MYCL1	Leukemia, T-cell acute lymphocytic, somatic	613065		3	Tal1
1p32.3	1:52726452-52827335	ZYG11B	ZYG11 family, member B, cell cycle regulator	618673	ZYG11B	79699	ENSG00000162378,ENST00000294353.7					Zyg11b
1p32.3	1:52842735-52894997	ZYG11A	ZYG11 family, member A, cell cycle regulator	618675	ZYG11A	440590	ENSG00000203995,ENST00000371528.2					Zyg11a
1p22.3	1:85265775-85276631	BCL10, IMD37	B-cell leukemia/lymphoma 10	603517	BCL10	8915	ENSG00000142867,ENST00000620248.2	mutation identified in 1 IMD37 patient	?Immunodeficiency 37	616098	Autosomal recessive	3	Bcl10
1p22.3	1:85265775-85276631	BCL10, IMD37	B-cell leukemia/lymphoma 10	603517	BCL10	8915	ENSG00000142867,ENST00000620248.2	mutation identified in 1 IMD37 patient	Lymphoma, MALT, somatic	137245		3	Bcl10
1p22.3	1:85265775-85276631	BCL10, IMD37	B-cell leukemia/lymphoma 10	603517	BCL10	8915	ENSG00000142867,ENST00000620248.2	mutation identified in 1 IMD37 patient	{Lymphoma, follicular, somatic}	605027		3	Bcl10
1p22.3	1:85265775-85276631	BCL10, IMD37	B-cell leukemia/lymphoma 10	603517	BCL10	8915	ENSG00000142867,ENST00000620248.2	mutation identified in 1 IMD37 patient	{Male germ cell tumor, somatic}	273300		3	Bcl10
1p22.3	1:85265775-85276631	BCL10, IMD37	B-cell leukemia/lymphoma 10	603517	BCL10	8915	ENSG00000142867,ENST00000620248.2	mutation identified in 1 IMD37 patient	{Mesothelioma, somatic}	156240		3	Bcl10
1p22.3	1:85265775-85276631	BCL10, IMD37	B-cell leukemia/lymphoma 10	603517	BCL10	8915	ENSG00000142867,ENST00000620248.2	mutation identified in 1 IMD37 patient	{Sezary syndrome, somatic}			3	Bcl10
1p22.2-p22.1	1:91498967-91525763	CDC7, CDC7L1	Cell division cycle 7	603311	CDC7	8317	ENSG00000097046,ENST00000428239.5					Cdc7
1p22.1	1:92837288-92837382	SNORD21, RNU21	Small nucleolar RNA, C/D box 21	603635	SNORD21	6083	ENSG00000206680,ENST00000383953.1
1p22.1	1:93561740-93847218	BCAR3, SH2D3B, NSP2	Breast cancer antiestrogen resistance 3	604704	BCAR3	8412	ENSG00000137936,ENST00000370244.5					Bcar3
1p21.2	1:100345000-100520276	CDC14A, DFNB32	Cell division cycle 14A	603504	CDC14A	8556	ENSG00000079335,ENST00000644813.1		Deafness, autosomal recessive 32, with or without immotile sperm	608653	Autosomal recessive	3	Cdc14a
1p21.2	1:100719741-100739044	VCAM1	Vascular cell adhesion molecule-1	192225	VCAM1	7412	ENSG00000162692,ENST00000294728.7					Vcam1
1p13.2	1:114704468-114716770	NRAS, ALPS4, NS6, CMNS, NCMS	NRAS protooncogene, GTPase	164790	NRAS	4893	ENSG00000213281,ENST00000369535.5	cen-CD2-NGFB-NRAS	?RAS-associated autoimmune lymphoproliferative syndrome type IV, somatic	614470		3	Nras
1p13.2	1:114704468-114716770	NRAS, ALPS4, NS6, CMNS, NCMS	NRAS protooncogene, GTPase	164790	NRAS	4893	ENSG00000213281,ENST00000369535.5	cen-CD2-NGFB-NRAS	Colorectal cancer, somatic	114500		3	Nras
1p13.2	1:114704468-114716770	NRAS, ALPS4, NS6, CMNS, NCMS	NRAS protooncogene, GTPase	164790	NRAS	4893	ENSG00000213281,ENST00000369535.5	cen-CD2-NGFB-NRAS	Epidermal nevus, somatic	162900		3	Nras
1p13.2	1:114704468-114716770	NRAS, ALPS4, NS6, CMNS, NCMS	NRAS protooncogene, GTPase	164790	NRAS	4893	ENSG00000213281,ENST00000369535.5	cen-CD2-NGFB-NRAS	Melanocytic nevus syndrome, congenital, somatic	137550		3	Nras
1p13.2	1:114704468-114716770	NRAS, ALPS4, NS6, CMNS, NCMS	NRAS protooncogene, GTPase	164790	NRAS	4893	ENSG00000213281,ENST00000369535.5	cen-CD2-NGFB-NRAS	Neurocutaneous melanosis, somatic	249400		3	Nras
1p13.2	1:114704468-114716770	NRAS, ALPS4, NS6, CMNS, NCMS	NRAS protooncogene, GTPase	164790	NRAS	4893	ENSG00000213281,ENST00000369535.5	cen-CD2-NGFB-NRAS	Noonan syndrome 6	613224	Autosomal dominant	3	Nras
1p13.2	1:114704468-114716770	NRAS, ALPS4, NS6, CMNS, NCMS	NRAS protooncogene, GTPase	164790	NRAS	4893	ENSG00000213281,ENST00000369535.5	cen-CD2-NGFB-NRAS	Schimmelpenning-Feuerstein-Mims syndrome, somatic mosaic	163200		3	Nras
1p13.2	1:114704468-114716770	NRAS, ALPS4, NS6, CMNS, NCMS	NRAS protooncogene, GTPase	164790	NRAS	4893	ENSG00000213281,ENST00000369535.5	cen-CD2-NGFB-NRAS	Thyroid carcinoma, follicular, somatic	188470		3	Nras
1p13.1	1:116754429-116769228	CD2	CD2 antigen (p50), sheep red blood cell receptor	186990	CD2	914	ENSG00000116824,ENST00000369478.4					Cd2
1p13.1-p12	1:117143586-117210984	VCTN1, B7H4, B7X, B7S1	V-set domain containing T cell activation inhibitor 1	608162	VTCN1	79679	ENSG00000134258,ENST00000539893.5					Vtcn1
1q21.2	1:147541500-147626215	BCL9	B-cell CLL/lymphoma-9	602597	BCL9	607	ENSG00000116128,ENST00000234739.8					Bcl9
1q21.2	1:150515756-150518031	FALEC, FAL1	Focally amplified long noncoding RNA in epithelial cancer	616092	FALEC	100874054	ENSG00000228126,ENST00000416894.1
1q21.2	1:150574557-150579609	MCL1	Myeloid cell leukemia sequence 1 (BCL2-related)	159552	MCL1	4170	ENSG00000143384,ENST00000620947.4					Mcl1
1q21-q22	1:150600000-156600000	SPRR2C	Small proline-rich protein 2C	182269	SPRR2C	6702		prob. pseudogene
1q21.3	1:151050979-151059625	CDC42SE1, SPEC1	CDC42 small effector 1	619456	CDC42SE1	56882	ENSG00000197622,ENST00000540998.5					Cdc42se1
1q21.3	1:151254733-151267478	PSMD4, S5A, RPN10	Proteasome 26S subunit, non-ATPase, 4	601648	PSMD4	5710	ENSG00000159352,ENST00000368881.8					Psmd4
1q21.3	1:152968754-152972601	SPRR4	Small proline-rich protein 4	616363	SPRR4	163778	ENSG00000184148,ENST00000328051.3					Sprr4
1q21.3	1:152984080-152985813	SPRR1A	Small proline-rich protein 1A	182265	SPRR1A	6698	ENSG00000169474,ENST00000368762.1					Sprr1a,Sprr1b
1q21.3	1:153001748-153003855	SPRR3	Small proline-rich protein 3	182271	SPRR3	6707	ENSG00000163209,ENST00000295367.5					Sprr3
1q21.3	1:153031202-153032899	SPRR1B	Small proline-rich protein 1B	182266	SPRR1B	6699	ENSG00000169469,ENST00000307098.5					Sprr1a,Sprr1b
1q21.3	1:153039731-153041119	SPRR2D	Small proline-rich protein 2D	617587	SPRR2D	6703	ENSG00000163216,ENST00000360379.4
1q21.3	1:153056119-153057511	SPRR2A	Small proline-rich protein 2A	182267	SPRR2A	6700	ENSG00000241794,ENST00000392653.3	about 7 SPRR2 genes				Sprr2d
1q21.3	1:153070225-153071610	SPRR2B	Small proline-rich protein 2B	182268	SPRR2B	6701	ENSG00000196805,ENST00000368755.2					Sprr2d
1q21.3	1:153093134-153094525	SPRR2E	Small proline-rich protein 2E	617588	SPRR2E	6704	ENSG00000203785,ENST00000368750.8					Sprr2d
1q21.3	1:153112120-153119467	SPRR2F	Small proline-rich protein 2F	617589	SPRR2F	6705	ENSG00000244094,ENST00000468739.2					Sprr2d
1q21.3	1:153149581-153195376	SPRR2G	Small proline-rich protein 2G	617590	SPRR2G	6706	ENSG00000159516,ENST00000368748.5
1q21.3	1:154697454-154870280	KCNN3, SK3, SKCA3, ZLS3	Potassium channel, calcium-activated, intermediate/small conductance, subfamily N, member 3	602983	KCNN3	3782	ENSG00000143603,ENST00000618040.4		Zimmermann-Laband syndrome 3	618658	Autosomal dominant	3	Kcnn3
1q22	1:155185823-155192914	MUC1, PUM, ADTKD2	Mucin 1, cell surface associated	158340	MUC1	4582	ENSG00000185499,ENST00000368392.7	5cM proximal to SPTA1	Tubulointerstitial kidney disease, autosomal dominant, 2	174000	Autosomal dominant	3	Muc1
1q23.1	1:156767534-156800814	PRCC, RCCP1	Proline-rich mitotic checkpoint control factor	179755	PRCC	5546	ENSG00000143294,ENST00000271526.9	t(X;1)(p11;q21); fuses with TFE3 in RCCP	Renal cell carcinoma, papillary	605074		3	Prcc
1q23.1	1:158831350-158849501	MNDA	Myeloid cell nuclear differentiation antigen	159553	MNDA	4332	ENSG00000163563,ENST00000368141.5					Ifi205,Ifi211,Mndal
1q23.2	1:159171591-159203312	CADM3, IGSF4B, TSLL1, NECL1, SYNCAM3, CMT2FF	Cell adhesion molecule 3	609743	CADM3	57863	ENSG00000162706,ENST00000368125.9		Charcot-Marie-Tooth disease, axonal, type 2FF	619519	Autosomal dominant	3	Cadm3
1q23.2	1:159204874-159206499	ACKR1, DARC, FY, GPD, WBCQ1	Atypical chemokine receptor 1 (Duffy antigen receptor for chemokines)	613665	ACKR1	2532	ENSG00000213088,ENST00000368121.6	by A, 1q22-q23	[Blood group, Duffy system]	110700	Autosomal dominant; Autosomal recessive	3	Ackr1
1q23.2	1:159204874-159206499	ACKR1, DARC, FY, GPD, WBCQ1	Atypical chemokine receptor 1 (Duffy antigen receptor for chemokines)	613665	ACKR1	2532	ENSG00000213088,ENST00000368121.6	by A, 1q22-q23	[White blood cell count QTL]	611862	Autosomal recessive	3	Ackr1
1q23.2	1:159204874-159206499	ACKR1, DARC, FY, GPD, WBCQ1	Atypical chemokine receptor 1 (Duffy antigen receptor for chemokines)	613665	ACKR1	2532	ENSG00000213088,ENST00000368121.6	by A, 1q22-q23	{Malaria, vivax, protection against}	611162		3	Ackr1
1q23.2	1:160288593-160343249	COPA, AILJK	Coatomer protein complex, subunit alpha	601924	COPA	1314	ENSG00000122218,ENST00000368069.7		{Autoimmune interstitial lung, joint, and kidney disease}	616414	Autosomal dominant	3	Copa
1q23.2	1:160400563-160428673	VANGL2, LTAP	VANGL planar cell polarity protein 2	600533	VANGL2	57216	ENSG00000162738,ENST00000368061.3		Neural tube defects	182940	Autosomal dominant	3	Vangl2
1q23.3	1:160678745-160711835	CD48, BCM1, BLAST1	CD48 antigen (B-cell membrane protein)	109530	CD48	962	ENSG00000117091,ENST00000613788.1					Cd48
1q23.3	1:161707021-161714351	FREB	Fc receptor homolog expressed in B cells	606891	FCRLA	84824	ENSG00000132185,ENST00000367953.7					Fcrla
1q23.3	1:164559183-164886046	PBX1, CAKUHED	Pre-B cell leukemia transcription factor-1	176310	PBX1	5087	ENSG00000185630,ENST00000367897.5	pseudogene PBXP1 on chr.3	Congenital anomalies of kidney and urinary tract syndrome with or without hearing loss, abnormal ears, or developmental delay	617641	Autosomal dominant	3	Pbx1
1q24.3	1:171185207-171212685	FMO2	Flavin-containing monooxygenase 2, pulmonary	603955	FMO2	2327	ENSG00000094963,ENST00000209929.10	probably cluster of FMO genes at 1q23-q25				Fmo2
1q24.3	1:172659102-172666875	FASLG, TNFSF6, APT1LG1, FASL, ALPS1B	Fas ligand (TNF superfamily, member 6)	134638	FASLG	356	ENSG00000117560,ENST00000367721.3		Autoimmune lymphoproliferative syndrome, type IB	601859	Autosomal dominant	3	Fasl
1q24.3	1:172659102-172666875	FASLG, TNFSF6, APT1LG1, FASL, ALPS1B	Fas ligand (TNF superfamily, member 6)	134638	FASLG	356	ENSG00000117560,ENST00000367721.3		{Lung cancer, susceptibility to}	211980	Autosomal dominant; Somatic mutation	3	Fasl
1q25.3	1:182573633-182589284	RNASEL, RNS4, PRCA1, HPC1	Ribonuclease L (2',5'-oligoisoadenylate synthetase-dependent)	180435	RNASEL	6041	ENSG00000135828,ENST00000367559.7		Prostate cancer 1	601518	Autosomal dominant	3	Rnasel
1q25.3	1:183186263-183245126	LAMC2, LAMNB2, LAMB2T	Laminin, gamma-2 (nicein, 100kD; kalinin, 105kD; BM600, 100kD)	150292	LAMC2	3918	ENSG00000058085,ENST00000264144.5		Epidermolysis bullosa, junctional, Herlitz type	226700	Autosomal recessive	3	Lamc2
1q25.3	1:183186263-183245126	LAMC2, LAMNB2, LAMB2T	Laminin, gamma-2 (nicein, 100kD; kalinin, 105kD; BM600, 100kD)	150292	LAMC2	3918	ENSG00000058085,ENST00000264144.5		Epidermolysis bullosa, junctional, non-Herlitz type	226650	Autosomal recessive	3	Lamc2
1q31.2	1:193122030-193254814	CDC73, HRPT2, C1orf28	Cell division cycle 73	607393	CDC73	79577	ENSG00000134371,ENST00000367435.5		Hyperparathyroidism, familial primary	145000	Autosomal dominant	3	Cdc73
1q31.2	1:193122030-193254814	CDC73, HRPT2, C1orf28	Cell division cycle 73	607393	CDC73	79577	ENSG00000134371,ENST00000367435.5		Hyperparathyroidism-jaw tumor syndrome	145001	Autosomal dominant	3	Cdc73
1q31.2	1:193122030-193254814	CDC73, HRPT2, C1orf28	Cell division cycle 73	607393	CDC73	79577	ENSG00000134371,ENST00000367435.5		Parathyroid adenoma with cystic changes	145001	Autosomal dominant	3	Cdc73
1q31.2	1:193122030-193254814	CDC73, HRPT2, C1orf28	Cell division cycle 73	607393	CDC73	79577	ENSG00000134371,ENST00000367435.5		Parathyroid carcinoma	608266		3	Cdc73
1q31.3	1:197201503-197478454	CRB1, RP12, LCA8	Crumbs cell polarity complex component 1	604210	CRB1	23418	ENSG00000134376,ENST00000367399.6		Leber congenital amaurosis 8	613835	Autosomal recessive	3	Crb1
1q31.3	1:197201503-197478454	CRB1, RP12, LCA8	Crumbs cell polarity complex component 1	604210	CRB1	23418	ENSG00000134376,ENST00000367399.6		Pigmented paravenous chorioretinal atrophy	172870	Autosomal dominant	3	Crb1
1q31.3	1:197201503-197478454	CRB1, RP12, LCA8	Crumbs cell polarity complex component 1	604210	CRB1	23418	ENSG00000134376,ENST00000367399.6		Retinitis pigmentosa-12	600105	Autosomal recessive	3	Crb1
1q31.3-q32.1	1:198639024-198757475	PTPRC, CD45, LCA	Protein tyrosine phosphatase, receptor type, c polypeptide	151460	PTPRC	5788	ENSG00000081237,ENST00000413409.6		Severe combined immunodeficiency, T cell-negative, B-cell/natural killer-cell positive	608971	Autosomal recessive	3	Ptprc
1q31.3-q32.1	1:198639024-198757475	PTPRC, CD45, LCA	Protein tyrosine phosphatase, receptor type, c polypeptide	151460	PTPRC	5788	ENSG00000081237,ENST00000413409.6		{Hepatitis C virus, susceptibility to}	609532		3	Ptprc
1q32.1	1:203861598-203871151	SNRPE, HYPT11	Small nuclear ribonucleoprotein polypeptide E	128260	SNRPE	6635	ENSG00000182004,ENST00000414487.7		Hypotrichosis 11	615059	Autosomal dominant	3	Snrpe
1q32.1	1:205434885-205456044	BLACAT1, LINC00912	Bladder cancer-associated transcript 1, noncoding	615480	BLACAT1	101669762
1q32.1	1:206053172-206102448	RHEX, C1orf186, RHEX	Regulator of hemoglobinization and erythroid cell expansion	616088	RHEX	440712	ENSG00000263961,ENST00000331555.10
1q32.2	1:209614869-209652466	LAMB3, AI1A	Laminin, beta-3 (nicein, 125kD; kalinin, 140kD; BM600, 125kD)	150310	LAMB3	3914	ENSG00000196878,ENST00000356082.9		Amelogenesis imperfecta, type IA	104530	Autosomal dominant	3	Lamb3
1q32.2	1:209614869-209652466	LAMB3, AI1A	Laminin, beta-3 (nicein, 125kD; kalinin, 140kD; BM600, 125kD)	150310	LAMB3	3914	ENSG00000196878,ENST00000356082.9		Epidermolysis bullosa, junctional, Herlitz type	226700	Autosomal recessive	3	Lamb3
1q32.2	1:209614869-209652466	LAMB3, AI1A	Laminin, beta-3 (nicein, 125kD; kalinin, 140kD; BM600, 125kD)	150310	LAMB3	3914	ENSG00000196878,ENST00000356082.9		Epidermolysis bullosa, junctional, non-Herlitz type	226650	Autosomal recessive	3	Lamb3
1q42.2-q43	1:230500000-243500000	PCAP	Predisposing for prostate cancer	602759		7834			{Prostate cancer, susceptibility to}	602759		2
1q42	1:234600000-236400000	BCC2	Basal cell carcinoma, susceptibility to, 2	613058		100307119		associated with rs801114	{Basal cell carcinoma, susceptibility to, 2}	613058		2
1q43	1:241497602-241519754	FH, HLRCC, MCUL1, FMRD	Fumarate hydratase	136850	FH	2271	ENSG00000091483,ENST00000366560.4		Fumarase deficiency	606812	Autosomal recessive	3	Fh1
1q43	1:241497602-241519754	FH, HLRCC, MCUL1, FMRD	Fumarate hydratase	136850	FH	2271	ENSG00000091483,ENST00000366560.4		Leiomyomatosis and renal cell cancer	150800	Autosomal dominant	3	Fh1
2p24.3	2:16050426-16085688	GACAT3, LINC01458	Gastric cancer-associated transcript 3, noncoding	616132	GACAT3	104797537	ENSG00000236289,ENST00000426539.1
2p23.3	2:26692721-26733419	KCNK3, TASK, PPH4	Potassium channel, subfamily K, member 3	603220	KCNK3	3777	ENSG00000171303,ENST00000302909.4		Pulmonary hypertension, primary, 4	615344	Autosomal dominant	3	Kcnk3
2p23.3	2:27099352-27119127	CGREF1, CGR11	Cell growth regulator with EF-hand domain 1	606137	CGREF1	10669	ENSG00000138028,ENST00000405600.5					Cgref1
2p22.3	2:31867187-32011007	MEMO1, MEMO, C2orf4	Mediator of cell motility 1	611786	MEMO1	51072	ENSG00000162959,ENST00000426310.6					Memo1
2p21	2:47369310-47387019	EPCAM, ACSTD1, TROP1, M4S1, MIC18, DIAR5, HNPCC8	Epithelial cellular adhesion molecule	185535	EPCAM	4072	ENSG00000119888,ENST00000263735.9	previously assigned to 4q	Colorectal cancer, hereditary nonpolyposis, type 8	613244		3	Epcam
2p21	2:47369310-47387019	EPCAM, ACSTD1, TROP1, M4S1, MIC18, DIAR5, HNPCC8	Epithelial cellular adhesion molecule	185535	EPCAM	4072	ENSG00000119888,ENST00000263735.9	previously assigned to 4q	Diarrhea 5, with tufting enteropathy, congenital	613217	Autosomal recessive	3	Epcam
2p21-p16.3	2:47403066-47634500	MSH2, COCA1, FCC1, HNPCC1, MMRCS2	mutS homolog 2	609309	MSH2	4436	ENSG00000095002,ENST00000233146.7		Colorectal cancer, hereditary nonpolyposis, type 1	120435	Autosomal dominant	3	Msh2
2p21-p16.3	2:47403066-47634500	MSH2, COCA1, FCC1, HNPCC1, MMRCS2	mutS homolog 2	609309	MSH2	4436	ENSG00000095002,ENST00000233146.7		Mismatch repair cancer syndrome 2	619096	Autosomal recessive	3	Msh2
2p21-p16.3	2:47403066-47634500	MSH2, COCA1, FCC1, HNPCC1, MMRCS2	mutS homolog 2	609309	MSH2	4436	ENSG00000095002,ENST00000233146.7		Muir-Torre syndrome	158320	Autosomal dominant	3	Msh2
2p16.3	2:47783144-47806953	MSH6, GTBP, HNPCC5, MMRCS3	mutS homolog 6	600678	MSH6	2956	ENSG00000116062,ENST00000234420.11	0.5 Mb from MSH2	Colorectal cancer, hereditary nonpolyposis, type 5	614350	Autosomal dominant	3	Msh6
2p16.3	2:47783144-47806953	MSH6, GTBP, HNPCC5, MMRCS3	mutS homolog 6	600678	MSH6	2956	ENSG00000116062,ENST00000234420.11	0.5 Mb from MSH2	Mismatch repair cancer syndrome 3	619097	Autosomal recessive	3	Msh6
2p16.3	2:47783144-47806953	MSH6, GTBP, HNPCC5, MMRCS3	mutS homolog 6	600678	MSH6	2956	ENSG00000116062,ENST00000234420.11	0.5 Mb from MSH2	{Endometrial cancer, familial}	608089	Autosomal dominant; Somatic mutation	3	Msh6
2p16.3	2:48314298-48379294	HTLF	Human T-cell leukemia virus enhancer factor	143089	FOXN2	3344	ENSG00000170802,ENST00000413569.5					Foxn2
2p16.3	2:48686773-48755723	LHCGR, LHR, LCGR	Luteinizing hormone/choriogonadotropin receptor	152790	LHCGR	3973	ENSG00000138039,ENST00000294954.12		Leydig cell adenoma, somatic, with precocious puberty	176410		3	Lhcgr
2p16.3	2:48686773-48755723	LHCGR, LHR, LCGR	Luteinizing hormone/choriogonadotropin receptor	152790	LHCGR	3973	ENSG00000138039,ENST00000294954.12		Leydig cell hypoplasia with hypergonadotropic hypogonadism	238320	Autosomal recessive	3	Lhcgr
2p16.3	2:48686773-48755723	LHCGR, LHR, LCGR	Luteinizing hormone/choriogonadotropin receptor	152790	LHCGR	3973	ENSG00000138039,ENST00000294954.12		Leydig cell hypoplasia with pseudohermaphroditism	238320	Autosomal recessive	3	Lhcgr
2p16.3	2:48686773-48755723	LHCGR, LHR, LCGR	Luteinizing hormone/choriogonadotropin receptor	152790	LHCGR	3973	ENSG00000138039,ENST00000294954.12		Luteinizing hormone resistance, female	238320	Autosomal recessive	3	Lhcgr
2p16.3	2:48686773-48755723	LHCGR, LHR, LCGR	Luteinizing hormone/choriogonadotropin receptor	152790	LHCGR	3973	ENSG00000138039,ENST00000294954.12		Precocious puberty, male	176410	Autosomal dominant	3	Lhcgr
2p16.1	2:60450519-60553653	BCL11A, CTIP1, EVI9, KIAA1809, DILOS	B-cell CLL/lymphoma 11A	606557	BCL11A	53335	ENSG00000119866,ENST00000358510.6		Dias-Logan syndrome	617101	Autosomal dominant	3	Bcl11a
2p15	2:62673877-63046486	EHBP1, KIAA0903, HPC12	EH domain-binding protein 1	609922	EHBP1	23301	ENSG00000115504,ENST00000405289.5		{Prostate cancer, hereditary, 12}	611868		3	Ehbp1
2p15	2:63119558-63588732	WDPCP, C2orf86, BBS15, CHDTHP	WD repeat-containing planar cell polarity effector	613580	WDPCP	51057	ENSG00000143951,ENST00000398544.7	mutation identified in 1 BBS15 family	?Bardet-Biedl syndrome 15	615992	Autosomal recessive	3	Wdpcp
2p15	2:63119558-63588732	WDPCP, C2orf86, BBS15, CHDTHP	WD repeat-containing planar cell polarity effector	613580	WDPCP	51057	ENSG00000143951,ENST00000398544.7	mutation identified in 1 BBS15 family	Congenital heart defects, hamartomas of tongue, and polysyndactyly	217085	Autosomal recessive	3	Wdpcp
2p13.3	2:69829659-69881388	GMCL1, SPATA29, BTBD13	Germ cell-less 1, spermatogenesis-associated	618627	GMCL1	64395	ENSG00000087338,ENST00000282570.4					Gmcl1
2p13.3	2:69893955-69905235	SNRNP27, RY1	Small nuclear ribonucleoprotein U4/U6.U5, subunit 27	619629	SNRNP27	11017	ENSG00000124380,ENST00000244227.8					Snrnp27
2p13.3	2:70281361-70293739	SNRPG	Small nuclear ribonucleoprotein polypeptide G	603542	SNRPG	6637	ENSG00000143977,ENST00000454893.1					Gm8186,Snrpg
2p13.1	2:74514449-74517147	TLX2, HOX11L1	T-cell leukemia, homeobox 2	604240	TLX2	3196	ENSG00000115297,ENST00000233638.8					Tlx2
2p12	2:75492317-75569718	EVA1A, TMEM166, FAM176A	EVA1 homolog A, regulator of programmed cell death	618990	EVA1A	84141	ENSG00000115363,ENST00000393913.8					Eva1a
2p11.2	2:85657306-85668740	SFTPB, SFTB3, SMDP1	Pulmonary surfactant-associated protein B, 18kD	178640	SFTPB	6439	ENSG00000168878,ENST00000519937.7		Surfactant metabolism dysfunction, pulmonary, 1	265120	Autosomal recessive	3	Sftpb
2q	2:93900000-242193529	COPD	Pulmonary disease, chronic obstructive, severe early-onset	606963		260431		?SERPINE2	Pulmonary disease, chronic obstructive, severe early-onset	606963		2
2q11.2	2:96274337-96305545	SNRNP200, ASCC3L1, KIAA0788, RP33	Small nuclear ribonucleoprotein 200kD (U5)	601664	SNRNP200	23020	ENSG00000144028,ENST00000323853.10		Retinitis pigmentosa 33	610359	Autosomal dominant	3	Snrnp200
2q11.2	2:96335765-96377090	NCAPH, CAPH, BRRN1, MCPH23	Non-SMC condensin I complex subunit H	602332	NCAPH	23397	ENSG00000121152,ENST00000427946.5	mutation identified in 1 MCPH23 patient	?Microcephaly 23, primary, autosomal recessive	617985	Autosomal recessive	3	Ncaph
2q13	2:110083869-110118138	MALL, BENE	mal, T-cell differentiation protein-like	602022	MALL	7851	ENSG00000144063,ENST00000272462.3					Mall
2q13	2:110637527-110678062	BUB1	BUB1 mitotic checkpoint serine/threonine kinase	602452	BUB1	699	ENSG00000169679,ENST00000535254.6		Colorectal cancer with chromosomal instability, somatic	114500		3	Bub1
2q14.1	2:112829750-112836842	IL1B	Interleukin-1, beta	147720	IL1B	3553	ENSG00000125538,ENST00000263341.7	within 430kb of IL1RN, IL1A	{Gastric cancer risk after H. pylori infection}	613659		3	Il1b
2q14.1	2:113099364-113134015	IL1RN, MVCD4, DIRA	Interleukin-1 receptor antagonist	147679	IL1RN	3557	ENSG00000136689,ENST00000354115.6		Interleukin 1 receptor antagonist deficiency	612852	Autosomal recessive	3	Il1rn
2q14.1	2:113099364-113134015	IL1RN, MVCD4, DIRA	Interleukin-1 receptor antagonist	147679	IL1RN	3557	ENSG00000136689,ENST00000354115.6		{Gastric cancer risk after H. pylori infection}	613659		3	Il1rn
2q14.1	2:113099364-113134015	IL1RN, MVCD4, DIRA	Interleukin-1 receptor antagonist	147679	IL1RN	3557	ENSG00000136689,ENST00000354115.6		{Microvascular complications of diabetes 4}	612628		3	Il1rn
2q14.2	2:121530879-121531008	RNU4ATAC, U4ATAC, MOPD1, TALS, RFMN, LWS	RNA, U4ATAC small nuclear	601428	RNU4ATAC	100151683	ENSG00000264229,ENST00000580972.1		Lowry-Wood syndrome	226960	Autosomal recessive	3
2q14.2	2:121530879-121531008	RNU4ATAC, U4ATAC, MOPD1, TALS, RFMN, LWS	RNA, U4ATAC small nuclear	601428	RNU4ATAC	100151683	ENSG00000264229,ENST00000580972.1		Microcephalic osteodysplastic primordial dwarfism, type I	210710	Autosomal recessive	3
2q14.2	2:121530879-121531008	RNU4ATAC, U4ATAC, MOPD1, TALS, RFMN, LWS	RNA, U4ATAC small nuclear	601428	RNU4ATAC	100151683	ENSG00000264229,ENST00000580972.1		Roifman syndrome	616651	Autosomal recessive	3
2q14-q21	2:121600000-136100000	LCO	Liver cancer oncogene	165320
2q24.2	2:161308424-161411716	PSMD14, POH1, PAD1	Proteasome 26S subunit, non-ATPase, 14	607173	PSMD14	10213	ENSG00000115233,ENST00000409682.8					Psmd14
2q24.3	2:165984640-166149160	SCN1A, GEFSP2, SMEI, FEB3A, DEE6A, DRVT, FHM3, DEE6B	Sodium voltage-gated channel, alpha subunit 1	182389	SCN1A	6323	ENSG00000144285,ENST00000674923.1		Developmental and epileptic encephalopathy 6B, non-Dravet	619317	Autosomal dominant	3	Scn1a
2q24.3	2:165984640-166149160	SCN1A, GEFSP2, SMEI, FEB3A, DEE6A, DRVT, FHM3, DEE6B	Sodium voltage-gated channel, alpha subunit 1	182389	SCN1A	6323	ENSG00000144285,ENST00000674923.1		Dravet syndrome	607208	Autosomal dominant	3	Scn1a
2q24.3	2:165984640-166149160	SCN1A, GEFSP2, SMEI, FEB3A, DEE6A, DRVT, FHM3, DEE6B	Sodium voltage-gated channel, alpha subunit 1	182389	SCN1A	6323	ENSG00000144285,ENST00000674923.1		Febrile seizures, familial, 3A	604403	Autosomal dominant	3	Scn1a
2q24.3	2:165984640-166149160	SCN1A, GEFSP2, SMEI, FEB3A, DEE6A, DRVT, FHM3, DEE6B	Sodium voltage-gated channel, alpha subunit 1	182389	SCN1A	6323	ENSG00000144285,ENST00000674923.1		Generalized epilepsy with febrile seizures plus, type 2	604403	Autosomal dominant	3	Scn1a
2q24.3	2:165984640-166149160	SCN1A, GEFSP2, SMEI, FEB3A, DEE6A, DRVT, FHM3, DEE6B	Sodium voltage-gated channel, alpha subunit 1	182389	SCN1A	6323	ENSG00000144285,ENST00000674923.1		Migraine, familial hemiplegic, 3	609634	Autosomal dominant	3	Scn1a
2q24.3	2:166195184-166375986	SCN9A, NENA, PN1, SFNP, HSAN2D	Sodium voltage-gated channel, alpha subunit 9	603415	SCN9A	6335	ENSG00000169432,ENST00000642356.2		Erythermalgia, primary	133020	Autosomal dominant	3	Scn9a
2q24.3	2:166195184-166375986	SCN9A, NENA, PN1, SFNP, HSAN2D	Sodium voltage-gated channel, alpha subunit 9	603415	SCN9A	6335	ENSG00000169432,ENST00000642356.2		Insensitivity to pain, congenital	243000	Autosomal recessive	3	Scn9a
2q24.3	2:166195184-166375986	SCN9A, NENA, PN1, SFNP, HSAN2D	Sodium voltage-gated channel, alpha subunit 9	603415	SCN9A	6335	ENSG00000169432,ENST00000642356.2		Neuropathy, hereditary sensory and autonomic, type IID	243000	Autosomal recessive	3	Scn9a
2q24.3	2:166195184-166375986	SCN9A, NENA, PN1, SFNP, HSAN2D	Sodium voltage-gated channel, alpha subunit 9	603415	SCN9A	6335	ENSG00000169432,ENST00000642356.2		Paroxysmal extreme pain disorder	167400	Autosomal dominant	3	Scn9a
2q24.3	2:166195184-166375986	SCN9A, NENA, PN1, SFNP, HSAN2D	Sodium voltage-gated channel, alpha subunit 9	603415	SCN9A	6335	ENSG00000169432,ENST00000642356.2		Small fiber neuropathy	133020	Autosomal dominant	3	Scn9a
2q31.1	2:169798870-169812063	SSB, LARP3	Small RNA-binding exonuclease protection factor La	109090	SSB	6741	ENSG00000138385,ENST00000409333.1					Ssb
2q31.1	2:173354860-173368996	CDCA7, JPO1, ICF3	Cell division cycle-associated 7	609937	CDCA7	83879	ENSG00000144354,ENST00000306721.8		Immunodeficiency-centromeric instability-facial anomalies syndrome 3	616910	Autosomal recessive	3	Cdca7
2q31.3	2:180692103-180916938	SCHLAP1, PCAT114, LINC00913	SWI/SNF complex antagonist associated with prostate cancer 1, noncoding	615568	SCHLAP1	101669767	ENSG00000281131,ENST00000629145.1
2q32.2	2:188733737-188790122	DIRC1	Disrupted in renal cancer 1	606423	DIRC1	116093
2q32.2	2:189879478-190203483	C2orf88, SMAKAP	Small membrane protein kinase A-anchoring protein	615117	C2orf88	84281	ENSG00000187699,ENST00000340623.4					1700019D03Rik
2q33.1	2:201182884-201229405	CASP10, MCH4, ALPS2	Caspase 10, apoptosis-related cysteine protease	601762	CASP10	843	ENSG00000003400,ENST00000313728.11		Autoimmune lymphoproliferative syndrome, type II	603909	Autosomal dominant	3
2q33.1	2:201182884-201229405	CASP10, MCH4, ALPS2	Caspase 10, apoptosis-related cysteine protease	601762	CASP10	843	ENSG00000003400,ENST00000313728.11		Gastric cancer, somatic	613659		3
2q33.1	2:201182884-201229405	CASP10, MCH4, ALPS2	Caspase 10, apoptosis-related cysteine protease	601762	CASP10	843	ENSG00000003400,ENST00000313728.11		Lymphoma, non-Hodgkin, somatic	605027		3
2q33.1	2:201233442-201287710	CASP8, MCH5, ALPS2B	Caspase 8, apoptosis-related cysteine protease	601763	CASP8	841	ENSG00000064012,ENST00000392263.6	mutation identified in 1 ALPS2B family	?Autoimmune lymphoproliferative syndrome, type IIB	607271	Autosomal recessive	3	Casp8
2q33.1	2:201233442-201287710	CASP8, MCH5, ALPS2B	Caspase 8, apoptosis-related cysteine protease	601763	CASP8	841	ENSG00000064012,ENST00000392263.6	mutation identified in 1 ALPS2B family	Hepatocellular carcinoma, somatic	114550		3	Casp8
2q33.1	2:201233442-201287710	CASP8, MCH5, ALPS2B	Caspase 8, apoptosis-related cysteine protease	601763	CASP8	841	ENSG00000064012,ENST00000392263.6	mutation identified in 1 ALPS2B family	{Breast cancer, protection against}	114480	Autosomal dominant; Somatic mutation	3	Casp8
2q33.1	2:201233442-201287710	CASP8, MCH5, ALPS2B	Caspase 8, apoptosis-related cysteine protease	601763	CASP8	841	ENSG00000064012,ENST00000392263.6	mutation identified in 1 ALPS2B family	{Lung cancer, protection against}	211980	Autosomal dominant; Somatic mutation	3	Casp8
2q33.1	2:202206170-202238596	SUMO1, UBL1, SMT3, OFC10	Small ubiquitin-like modifier 1	601912	SUMO1	7341	ENSG00000116030,ENST00000392245.5	mutation identified in 1 OFC10 patient	?Orofacial cleft 10	613705	Isolated cases	3	Sumo1
2q33.1-q33.2	2:202376309-202567750	BMPR2, PPH1, POVD1	Bone morphogenetic receptor, type II	600799	BMPR2	659	ENSG00000204217,ENST00000374580.10		Pulmonary hypertension, familial primary, 1, with or without HHT	178600	Autosomal dominant	3	Bmpr2
2q33.1-q33.2	2:202376309-202567750	BMPR2, PPH1, POVD1	Bone morphogenetic receptor, type II	600799	BMPR2	659	ENSG00000204217,ENST00000374580.10		Pulmonary hypertension, primary, fenfluramine or dexfenfluramine-associated	178600	Autosomal dominant	3	Bmpr2
2q33.1-q33.2	2:202376309-202567750	BMPR2, PPH1, POVD1	Bone morphogenetic receptor, type II	600799	BMPR2	659	ENSG00000204217,ENST00000374580.10		Pulmonary venoocclusive disease 1	265450	Autosomal dominant	3	Bmpr2
2q33.3	2:204545474-205620161	PARD3B	PAR3 family cell polarity regulator, beta	619353	PARD3B	117583	ENSG00000116117,ENST00000406610.7					Pard3b
2q34	2:208200000-214500000	TCL4	T-cell leukemia/lymphoma-4	186860		6946			Leukemia/lymphoma, T-cell	186860		2
2q34	2:210477684-210679106	CPS1, PHN	Carbamoyl-phosphate synthetase 1, mitochondrial	608307	CPS1	1373	ENSG00000021826,ENST00000673711.1	urea cycle enzyme	Carbamoylphosphate synthetase I deficiency	237300	Autosomal recessive	3	Cps1
2q34	2:210477684-210679106	CPS1, PHN	Carbamoyl-phosphate synthetase 1, mitochondrial	608307	CPS1	1373	ENSG00000021826,ENST00000673711.1	urea cycle enzyme	{Pulmonary hypertension, neonatal, susceptibility to}	615371		3	Cps1
2q35-q36	2:214500000-230100000	PSHK2	Pseudohyperkalemia, familial, 2, due to red cell leak	609153				max lod at D2S1338	Pseudohyperkalemia, familial, 2, due to red cell leak	609153	Autosomal dominant	2
2q35	2:214725644-214809682	BARD1	BRCA1-associated RING domain 1	601593	BARD1	580	ENSG00000138376,ENST00000260947.9		{Breast cancer, susceptibility to}	114480	Autosomal dominant; Somatic mutation	3	Bard1
2q35	2:218264126-218270180	AAMP	Angio-associated migratory cell protein	603488	AAMP	14	ENSG00000127837,ENST00000248450.9					Aamp
2q35	2:218398232-218405940	CTDSP1, NLIIF, SCP1	C-terminal domain of RNA polymerase II polypeptide A, small phosphatase of, 1	605323	CTDSP1	58190	ENSG00000144579,ENST00000443891.5					Ctdsp1
2q35	2:218568577-218597079	RQCD1, RCD1, CNOT9	Required for cell differentiation 1, S. pombe, homolog of	612054	CNOT9	9125	ENSG00000144580,ENST00000627282.2					Cnot9
2q35	2:219209771-219218957	ABCB6, MTABC3, MCOPCB7, LAN, DUH3, PSHK2	ATP-binding cassette, subfamily B, member 6	605452	ABCB6	10058	ENSG00000115657,ENST00000295750.5		Dyschromatosis universalis hereditaria 3	615402	Autosomal dominant	3	Abcb6
2q35	2:219209771-219218957	ABCB6, MTABC3, MCOPCB7, LAN, DUH3, PSHK2	ATP-binding cassette, subfamily B, member 6	605452	ABCB6	10058	ENSG00000115657,ENST00000295750.5		Microphthalmia, isolated, with coloboma 7	614497	Autosomal dominant	3	Abcb6
2q35	2:219209771-219218957	ABCB6, MTABC3, MCOPCB7, LAN, DUH3, PSHK2	ATP-binding cassette, subfamily B, member 6	605452	ABCB6	10058	ENSG00000115657,ENST00000295750.5		Pseudohyperkalemia, familial, 2, due to red cell leak	609153	Autosomal dominant	3	Abcb6
2q35	2:219209771-219218957	ABCB6, MTABC3, MCOPCB7, LAN, DUH3, PSHK2	ATP-binding cassette, subfamily B, member 6	605452	ABCB6	10058	ENSG00000115657,ENST00000295750.5		[Blood group, Langereis system]	111600		3	Abcb6
2q35	2:219289622-219309400	PTPRN, IA2	Protein tyrosine phosphatase, receptor type N (islet cell antigen 2)	601773	PTPRN	5798	ENSG00000054356,ENST00000409251.7					Ptprn
2q36.1	2:222566898-222656091	FARSB, FARSLB, RILDBC1	Phenylalanine-tRNA synthetase-like, beta subunit	609690	FARSB	10056	ENSG00000116120,ENST00000281828.8		Rajab interstitial lung disease with brain calcifications 1	613658	Autosomal recessive	3	Farsb
2q37.1	2:231056866-231172826	PSMD1	Proteasome 26S subunit, non-ATPase, 1	617842	PSMD1	5707	ENSG00000173692,ENST00000373635.9					Psmd1
2q37.1	2:231456443-231456522	RNU20	RNA, U20 small nucleolar	604012	SNORD20	6082	ENSG00000207280,ENST00000384550.1
2q37.1	2:231460367-231460441	SNORD82, RNU82	Small nucleolar RNA, C/D box, 82	611133	SNORD82	25826	ENSG00000202400,ENST00000365530.1					Snord82
2q37.1	2:233275725-233276002	SCARNA5	Small Cajal body-specific RNA 5	615640	SCARNA5	677775	ENSG00000252010,ENST00000516201.1	within intron 9 of ATG16L1
2q37.1	2:233288675-233288940	SCARNA6	Small Cajal body-specific RNA 6	615641	SCARNA6	677772	ENSG00000251791,ENST00000515982.1	within intron 12 of ATG16L1
2q37.3	2:241849880-241858907	PDCD1, SLEB2	Programmed cell death 1	600244	PDCD1	5133	ENSG00000188389,ENST00000334409.10		{Multiple sclerosis, disease progression, modifier of}	126200	Multifactorial	3	Pdcd1
2q37.3	2:241849880-241858907	PDCD1, SLEB2	Programmed cell death 1	600244	PDCD1	5133	ENSG00000188389,ENST00000334409.10		{Systemic lupus erythematosus, susceptibility to, 2}	605218		3	Pdcd1
3p26.3	3:196587-409416	CHL1, CALL, L1CAM2	CHL1, mouse, homolog of (L1 cell adhesion molecule 2)	607416	CHL1	10752	ENSG00000134121,ENST00000397491.6					Chl1
3p26.2	3:3126936-3153434	TRNT1, SIFD, RPEM	tRNA nucleotidyltransferase, CCA-adding, 1	612907	TRNT1	51095	ENSG00000072756,ENST00000280591.10	pseudogenes on chromosomes 1 and 22	Retinitis pigmentosa and erythrocytic microcytosis	616959	Autosomal recessive	3	Trnt1
3p26.2	3:3126936-3153434	TRNT1, SIFD, RPEM	tRNA nucleotidyltransferase, CCA-adding, 1	612907	TRNT1	51095	ENSG00000072756,ENST00000280591.10	pseudogenes on chromosomes 1 and 22	Sideroblastic anemia with B-cell immunodeficiency, periodic fevers, and developmental delay	616084	Autosomal recessive	3	Trnt1
3p26	3:4000000-8100000	HPC5	Prostate cancer, hereditary, 5	609299		619402		between D3S1270 and D3S4559	{Prostate cancer, hereditary, 5}	609299		2
3p25.3	3:8571781-8574667	LINC00312, LOH3CR2A	Long intergenic non-protein coding RNA 312	610485	LINC00312	29931
3p25.3	3:9749951-9788245	OGG1	8-hydroxyguanine DNA glycosylase	601982	OGG1	4968	ENSG00000114026,ENST00000344629.12		Renal cell carcinoma, clear cell, somatic	144700		3	Ogg1
3p25.3	3:9866709-9880252	CIDEC, FSP27, CIDE3, FPLD5	Cell death-inducing DFFA-like effector C	612120	CIDEC	63924	ENSG00000187288,ENST00000618572.4	1 patient identified with mutation	?Lipodystrophy, familial partial, type 5	615238	Autosomal recessive	3	Cidec
3p25.3	3:10141777-10153666	VHL	von Hippel-Lindau tumor suppressor	608537	VHL	7428	ENSG00000134086,ENST00000256474.3		Erythrocytosis, familial, 2	263400	Autosomal recessive	3	Vhl
3p25.3	3:10141777-10153666	VHL	von Hippel-Lindau tumor suppressor	608537	VHL	7428	ENSG00000134086,ENST00000256474.3		Hemangioblastoma, cerebellar, somatic			3	Vhl
3p25.3	3:10141777-10153666	VHL	von Hippel-Lindau tumor suppressor	608537	VHL	7428	ENSG00000134086,ENST00000256474.3		Pheochromocytoma	171300	Autosomal dominant	3	Vhl
3p25.3	3:10141777-10153666	VHL	von Hippel-Lindau tumor suppressor	608537	VHL	7428	ENSG00000134086,ENST00000256474.3		Renal cell carcinoma, somatic	144700		3	Vhl
3p25.3	3:10141777-10153666	VHL	von Hippel-Lindau tumor suppressor	608537	VHL	7428	ENSG00000134086,ENST00000256474.3		von Hippel-Lindau syndrome	193300	Autosomal dominant	3	Vhl
3p25-p22	3:13200000-43600000	OVCAS1	Ovarian cancer, susceptibility to, 1	607893		574048		between D3S1597 and D3S3611	{Ovarian cancer, susceptibility to}	607893		2
3p24.2	3:25597904-25664906	TOP2B, BILU	Topoisomerase (DNA) II, beta, 180kD	126431	TOP2B	7155	ENSG00000077097,ENST00000435706.6		B-cell immunodeficiency, distal limb anomalies, and urogenital malformations	609296	Autosomal dominant	3	Top2b
3p24.1	3:30606471-30694141	TGFBR2, HNPCC6, AAT3, MFS2, LDS2	Transforming growth factor, beta receptor II, 70-80kD	190182	TGFBR2	7048	ENSG00000163513,ENST00000359013.4		Colorectal cancer, hereditary nonpolyposis, type 6	614331		3	Tgfbr2
3p24.1	3:30606471-30694141	TGFBR2, HNPCC6, AAT3, MFS2, LDS2	Transforming growth factor, beta receptor II, 70-80kD	190182	TGFBR2	7048	ENSG00000163513,ENST00000359013.4		Esophageal cancer, somatic	133239		3	Tgfbr2
3p24.1	3:30606471-30694141	TGFBR2, HNPCC6, AAT3, MFS2, LDS2	Transforming growth factor, beta receptor II, 70-80kD	190182	TGFBR2	7048	ENSG00000163513,ENST00000359013.4		Loeys-Dietz syndrome 2	610168	Autosomal dominant	3	Tgfbr2
3p23-p21	3:30800000-54400000	SCLC1	Small-cell cancer of lung	182280		7864		centromeric to ERBA2	Small-cell cancer of lung	182280	Autosomal dominant	2
3p22.3	3:33798629-33869702	PDCD6IP, AIP1, ALIX, KIAA1375	Programmed cell death 6-interacting protein	608074	PDCD6IP	10015	ENSG00000170248,ENST00000457054.6					Pdcd6ip
3p22.2	3:36993486-37050845	MLH1, COCA2, HNPCC2, MMRCS1	DNA mismatch repair protein MLH1	120436	MLH1	4292	ENSG00000076242,ENST00000231790.8		Colorectal cancer, hereditary nonpolyposis, type 2	609310		3	Mlh1
3p22.2	3:36993486-37050845	MLH1, COCA2, HNPCC2, MMRCS1	DNA mismatch repair protein MLH1	120436	MLH1	4292	ENSG00000076242,ENST00000231790.8		Mismatch repair cancer syndrome 1	276300	Autosomal recessive	3	Mlh1
3p22.2	3:36993486-37050845	MLH1, COCA2, HNPCC2, MMRCS1	DNA mismatch repair protein MLH1	120436	MLH1	4292	ENSG00000076242,ENST00000231790.8		Muir-Torre syndrome	158320	Autosomal dominant	3	Mlh1
3p22.2	3:37861879-37984468	CTDSPL, SCP3, HYA22	CTD small phosphatase-like	608592	CTDSPL	10217	ENSG00000144677,ENST00000273179.10					Ctdspl
3p22.2	3:38038594-38124024	DLEC1, DLC1	Deleted in lung and esophageal cancer 1	604050	DLEC1	9940	ENSG00000008226,ENST00000308059.11					Dlec1
3p22.1	3:39411053-39411206	SNORA62, RNU108, RNE2	Small nucleolar RNA, H/ACA box, 62	180646	SNORA62	6044	ENSG00000202363,ENST00000365493.1					Snora62
3p22.1	3:41199421-41240444	CTNNB1, NEDSDV, EVR7	Catenin (cadherin-associated protein), beta 1, 88kD	116806	CTNNB1	1499	ENSG00000168036,ENST00000396185.8		Colorectal cancer, somatic	114500		3	Ctnnb1
3p22.1	3:41199421-41240444	CTNNB1, NEDSDV, EVR7	Catenin (cadherin-associated protein), beta 1, 88kD	116806	CTNNB1	1499	ENSG00000168036,ENST00000396185.8		Exudative vitreoretinopathy 7	617572	Autosomal dominant	3	Ctnnb1
3p22.1	3:41199421-41240444	CTNNB1, NEDSDV, EVR7	Catenin (cadherin-associated protein), beta 1, 88kD	116806	CTNNB1	1499	ENSG00000168036,ENST00000396185.8		Hepatocellular carcinoma, somatic	114550		3	Ctnnb1
3p22.1	3:41199421-41240444	CTNNB1, NEDSDV, EVR7	Catenin (cadherin-associated protein), beta 1, 88kD	116806	CTNNB1	1499	ENSG00000168036,ENST00000396185.8		Medulloblastoma, somatic	155255		3	Ctnnb1
3p22.1	3:41199421-41240444	CTNNB1, NEDSDV, EVR7	Catenin (cadherin-associated protein), beta 1, 88kD	116806	CTNNB1	1499	ENSG00000168036,ENST00000396185.8		Neurodevelopmental disorder with spastic diplegia and visual defects	615075	Autosomal dominant	3	Ctnnb1
3p22.1	3:41199421-41240444	CTNNB1, NEDSDV, EVR7	Catenin (cadherin-associated protein), beta 1, 88kD	116806	CTNNB1	1499	ENSG00000168036,ENST00000396185.8		Ovarian cancer, somatic	167000		3	Ctnnb1
3p22.1	3:41199421-41240444	CTNNB1, NEDSDV, EVR7	Catenin (cadherin-associated protein), beta 1, 88kD	116806	CTNNB1	1499	ENSG00000168036,ENST00000396185.8		Pilomatricoma, somatic	132600		3	Ctnnb1
3p21.31	3:48157145-48188416	CDC25A	Cell division cycle 25A	116947	CDC25A	993	ENSG00000164045,ENST00000302506.8					Cdc25a
3p21.31	3:49412422-49416475	TCTA	T-cell leukemia translocation altered gene	600690	TCTA	6988	ENSG00000145022,ENST00000273590.3					Tcta
3p21.1	3:52545366-52685912	PBRM1, PB1, BAF180, RCC	Polybromo 1	606083	PBRM1	55193	ENSG00000163939,ENST00000356770.8	mutation identified in 1 ccRCC family	?Renal cell carcinoma, clear cell	144700		3	Pbrm1
3p14.3	3:54632123-54639856	ESRG, HESRG	Embryonic stem cell-related protein	611473	ESRG	790952	ENSG00000265992,ENST00000583516.1
3p14.3	3:57197837-57227642	HESX1, RPX, CPHD5	Homeobox gene expressed in ES cells	601802	HESX1	8820	ENSG00000163666,ENST00000647958.1		Growth hormone deficiency with pituitary anomalies	182230	Autosomal dominant; Autosomal recessive	3	Hesx1
3p14.3	3:57197837-57227642	HESX1, RPX, CPHD5	Homeobox gene expressed in ES cells	601802	HESX1	8820	ENSG00000163666,ENST00000647958.1		Pituitary hormone deficiency, combined, 5	182230	Autosomal dominant; Autosomal recessive	3	Hesx1
3p14.3	3:57197837-57227642	HESX1, RPX, CPHD5	Homeobox gene expressed in ES cells	601802	HESX1	8820	ENSG00000163666,ENST00000647958.1		Septooptic dysplasia	182230	Autosomal dominant; Autosomal recessive	3	Hesx1
3p14.3-p14.2	3:58564116-58627609	FAM107A, DRR1, TU3A	Family with sequence similarity 107, member A (downregulated in renal cell carcinoma 1)	608295	FAM107A	11170	ENSG00000168309,ENST00000360997.7					Fam107a
3p14.1	3:64010550-64024006	PSMD6, KIAA0107	Proteasome 26S subunit, non-ATPase, 6	617857	PSMD6	9861	ENSG00000163636,ENST00000492933.5					Psmd6
3p12.1	3:84958988-86074428	CADM2, IGSF4D, SYNCAM2, NECL3	Cell adhesion molecule 2	609938	CADM2	253559	ENSG00000175161,ENST00000407528.6					Cadm2
3q13.11	3:105366908-105576899	ALCAM	Activated leukocyte cell adhesion molecule	601662	ALCAM	214	ENSG00000170017,ENST00000472644.6					Alcam
3q13.13	3:108545751-108589455	CIP2A, KIAA1524, p90	Cell proliferation-regulating inhibitor of protein phosphatase 2A	610643	CIP2A	57650	ENSG00000163507,ENST00000295746.13					Cip2a
3q13.13	3:108822785-108855004	TRAT1, TRIM	T-cell receptor-associated transmembrane adaptor 1	604962	TRAT1	50852	ENSG00000163519,ENST00000426646.1					Trat1
3q13.31	3:114291101-114329746	TIGIT	T-cell immunoreceptor with immunoglobulin and ITIM domains	612859	TIGIT	201633	ENSG00000181847,ENST00000383671.8					Tigit
3q13.33	3:120684937-120742679	RABL3, PNCA5	RAB, member of RAS oncogene family-like 3	618542	RABL3	285282	ENSG00000144840,ENST00000483733.1	mutation identified in 1 PNCA5 family	{?Pancreatic cancer, susceptibility to, 5}	618680	Autosomal dominant	3	Rabl3
3q13.33	3:121631398-121660902	HCLS1	Hematopoietic cell-specific Lyn substrate 1	601306	HCLS1	3059	ENSG00000180353,ENST00000428394.6					Hcls1
3q21.1	3:122795057-122892156	SLC49A4, DIRC2, RCC4	Solute carrier family 48, member 4	602773	SLC49A4	84925	ENSG00000138463,ENST00000261038.6	t(2;3)(q35;q21) in renal cell carcinoma				Slc49a4
3q21.2	3:124905441-124934750	MUC13	Mucin 13, cell surface-associated	612181	MUC13	56667	ENSG00000173702,ENST00000616727.4					Muc13
3q21.3	3:129278831-129306185	HMCES	5-hydroxymethylcytosine-binding protein, embryonic stem cell-specific	618288	HMCES	56941	ENSG00000183624,ENST00000389735.7					Hmces
3q22.3	3:136862207-136951605	NCK	Non-catalytic region of tyrosine kinase	600508	NCK1	4690	ENSG00000158092,ENST00000469404.1					Nck1
3q23	3:142449234-142578792	ATR, FRP1, SCKL1, FCTCS	ATR serine/threonine kinase	601215	ATR	545	ENSG00000175054,ENST00000350721.9	mutation identified in 1 FCTCS family	?Cutaneous telangiectasia and cancer syndrome, familial	614564	Autosomal dominant	3	Atr
3q23	3:142449234-142578792	ATR, FRP1, SCKL1, FCTCS	ATR serine/threonine kinase	601215	ATR	545	ENSG00000175054,ENST00000350721.9	mutation identified in 1 FCTCS family	Seckel syndrome 1	210600	Autosomal recessive	3	Atr
3q23	3:143001569-143060724	U2SURP, SR140, KIAA0332	U2 small nuclear ribonucleoprotein-associated SURP domain-containing protein	617849	U2SURP	23350	ENSG00000163714,ENST00000473835.7					U2surp
3q24	3:148865295-148897202	CPA3	Carboxypeptidase A3, mast cell	114851	CPA3	1359	ENSG00000163751,ENST00000296046.4					Cpa3
3q25.33	3:159988834-159996018	IL12A	Interleukin-12A (natural killer cell stimulatory factor-1, cytotoxic lymphocyte maturation factor-1, p35)	161560	IL12A	3592	ENSG00000168811,ENST00000305579.7					Il12a
3q25.33	3:160514906-160515235	SCARNA7	Small Cajal body-specific RNA 7	615644	SCARNA7	677767	ENSG00000238741,ENST00000458797.1
3q26.1	3:161344783-161373227	SPTSSB, C3orf57, SSSPTB, ADMP	Serine palmitoyltransferase, small subunit B	610412	SPTSSB	165679	ENSG00000196542,ENST00000359175.8					Sptssb
3q26.1	3:167683297-167735809	PDCD10, TFAR15, CCM3	Programmed cell death 10	609118	PDCD10	11235	ENSG00000114209,ENST00000392750.7		Cerebral cavernous malformations-3	603285	Autosomal dominant	3	Pdcd10
3q26.2	3:169764609-169765059	TERC, TRC3, TR, DKCA1, PFBMFT2	Telomerase RNA component	602322	TERC	7012	ENSG00000277925,ENST00000363312.1		Dyskeratosis congenita, autosomal dominant 1	127550	Autosomal dominant	3
3q26.2	3:169764609-169765059	TERC, TRC3, TR, DKCA1, PFBMFT2	Telomerase RNA component	602322	TERC	7012	ENSG00000277925,ENST00000363312.1		{Aplastic anemia}	614743	Autosomal dominant	3
3q26.2	3:169764609-169765059	TERC, TRC3, TR, DKCA1, PFBMFT2	Telomerase RNA component	602322	TERC	7012	ENSG00000277925,ENST00000363312.1		{Pulmonary fibrosis, idiopathic, susceptibility to}	614743	Autosomal dominant	3
3q26.31	3:172750693-172829272	ECT2	Epithelial cell transforming sequence 2 oncogene	600586	ECT2	1894	ENSG00000114346,ENST00000392692.8					Ect2
3q26.32	3:179148113-179240092	PIK3CA, CLOVE, MCAP, MCM, MCMTC, CWS5, CLAPO, CCM4	Phosphatidylinositol 3-kinase, catalytic, alpha polypeptide	171834	PIK3CA	5290	ENSG00000121879,ENST00000263967.4		Breast cancer, somatic	114480		3	Pik3ca
3q26.32	3:179148113-179240092	PIK3CA, CLOVE, MCAP, MCM, MCMTC, CWS5, CLAPO, CCM4	Phosphatidylinositol 3-kinase, catalytic, alpha polypeptide	171834	PIK3CA	5290	ENSG00000121879,ENST00000263967.4		CLAPO syndrome, somatic	613089		3	Pik3ca
3q26.32	3:179148113-179240092	PIK3CA, CLOVE, MCAP, MCM, MCMTC, CWS5, CLAPO, CCM4	Phosphatidylinositol 3-kinase, catalytic, alpha polypeptide	171834	PIK3CA	5290	ENSG00000121879,ENST00000263967.4		CLOVE syndrome, somatic	612918		3	Pik3ca
3q26.32	3:179148113-179240092	PIK3CA, CLOVE, MCAP, MCM, MCMTC, CWS5, CLAPO, CCM4	Phosphatidylinositol 3-kinase, catalytic, alpha polypeptide	171834	PIK3CA	5290	ENSG00000121879,ENST00000263967.4		Colorectal cancer, somatic	114500		3	Pik3ca
3q26.32	3:179148113-179240092	PIK3CA, CLOVE, MCAP, MCM, MCMTC, CWS5, CLAPO, CCM4	Phosphatidylinositol 3-kinase, catalytic, alpha polypeptide	171834	PIK3CA	5290	ENSG00000121879,ENST00000263967.4		Cowden syndrome 5	615108		3	Pik3ca
3q26.32	3:179148113-179240092	PIK3CA, CLOVE, MCAP, MCM, MCMTC, CWS5, CLAPO, CCM4	Phosphatidylinositol 3-kinase, catalytic, alpha polypeptide	171834	PIK3CA	5290	ENSG00000121879,ENST00000263967.4		Gastric cancer, somatic	613659		3	Pik3ca
3q26.32	3:179148113-179240092	PIK3CA, CLOVE, MCAP, MCM, MCMTC, CWS5, CLAPO, CCM4	Phosphatidylinositol 3-kinase, catalytic, alpha polypeptide	171834	PIK3CA	5290	ENSG00000121879,ENST00000263967.4		Hepatocellular carcinoma, somatic	114550		3	Pik3ca
3q26.32	3:179148113-179240092	PIK3CA, CLOVE, MCAP, MCM, MCMTC, CWS5, CLAPO, CCM4	Phosphatidylinositol 3-kinase, catalytic, alpha polypeptide	171834	PIK3CA	5290	ENSG00000121879,ENST00000263967.4		Keratosis, seborrheic, somatic	182000		3	Pik3ca
3q26.32	3:179148113-179240092	PIK3CA, CLOVE, MCAP, MCM, MCMTC, CWS5, CLAPO, CCM4	Phosphatidylinositol 3-kinase, catalytic, alpha polypeptide	171834	PIK3CA	5290	ENSG00000121879,ENST00000263967.4		Macrodactyly, somatic, (3), Cerebral cavernous malformations 4, somatic	155500		3	Pik3ca
3q26.32	3:179148113-179240092	PIK3CA, CLOVE, MCAP, MCM, MCMTC, CWS5, CLAPO, CCM4	Phosphatidylinositol 3-kinase, catalytic, alpha polypeptide	171834	PIK3CA	5290	ENSG00000121879,ENST00000263967.4		Megalencephaly-capillary malformation-polymicrogyria syndrome, somatic	602501		3	Pik3ca
3q26.32	3:179148113-179240092	PIK3CA, CLOVE, MCAP, MCM, MCMTC, CWS5, CLAPO, CCM4	Phosphatidylinositol 3-kinase, catalytic, alpha polypeptide	171834	PIK3CA	5290	ENSG00000121879,ENST00000263967.4		Nevus, epidermal, somatic	162900		3	Pik3ca
3q26.32	3:179148113-179240092	PIK3CA, CLOVE, MCAP, MCM, MCMTC, CWS5, CLAPO, CCM4	Phosphatidylinositol 3-kinase, catalytic, alpha polypeptide	171834	PIK3CA	5290	ENSG00000121879,ENST00000263967.4		Nonsmall cell lung cancer, somatic	211980		3	Pik3ca
3q26.32	3:179148113-179240092	PIK3CA, CLOVE, MCAP, MCM, MCMTC, CWS5, CLAPO, CCM4	Phosphatidylinositol 3-kinase, catalytic, alpha polypeptide	171834	PIK3CA	5290	ENSG00000121879,ENST00000263967.4		Ovarian cancer, somatic	167000		3	Pik3ca
3q27.1	3:183122214-183162760	DCLAMP	Lysosome-associated membrane glycoprotein, dendritic cell-specific	605883	LAMP3	27074	ENSG00000078081,ENST00000265598.8					Lamp3
3q27.1	3:184299240-184309049	PSMD2, S2, TRAP2	Proteasome 26S subunit, non-APTase, 2	606223	PSMD2	5708	ENSG00000175166,ENST00000439383.5					Psmd2
3q27.1	3:184314605-184335357	EIF4G1, EIF4G, PARK18	Eukaryotic translation initiation factor 4 gamma, 1	600495	EIF4G1	1981	ENSG00000114867,ENST00000382330.7	amplified in squamous cell lung cancer	{Parkinson disease 18}	614251	Autosomal dominant	3	Eif4g1
3q27.3	3:186786674-186786851	SNORA81	Small nucleolar RNA, H/ACA box, 81	611334	SNORA81	677847	ENSG00000221420,ENST00000408493.2	in intron 3 of EIF2A
3q27.3	3:186787298-186787432	SNORA63, RNU107, RNE3	Small nucleolar RNA, H/ACA box, 63	180647	SNORA63	6043	ENSG00000200320,ENST00000363450.1
3q28	3:188200000-192600000	LNCR5	Lung cancer susceptibility 5	614210		100682395		associated with rs4488809	{Lung cancer susceptibility 5}	614210		2
3q29	3:195720977-195733550	MUC20	Mucin 20, cell surface-associated	610360	MUC20	200958	ENSG00000176945,ENST00000447234.7					Muc20
3q29	3:195863363-195908550	TNK2, ACK, ACK1	Tyrosine kinase, non-receptor, 2	606994	TNK2	10188	ENSG00000061938,ENST00000671753.1					Tnk2
4p16.3	4:1793292-1808871	FGFR3, ACH	Fibroblast growth factor receptor-3	134934	FGFR3	2261	ENSG00000068078,ENST00000440486.8		Achondroplasia	100800	Autosomal dominant	3	Fgfr3
4p16.3	4:1793292-1808871	FGFR3, ACH	Fibroblast growth factor receptor-3	134934	FGFR3	2261	ENSG00000068078,ENST00000440486.8		Bladder cancer, somatic	109800		3	Fgfr3
4p16.3	4:1793292-1808871	FGFR3, ACH	Fibroblast growth factor receptor-3	134934	FGFR3	2261	ENSG00000068078,ENST00000440486.8		CATSHL syndrome	610474	Autosomal dominant; Autosomal recessive	3	Fgfr3
4p16.3	4:1793292-1808871	FGFR3, ACH	Fibroblast growth factor receptor-3	134934	FGFR3	2261	ENSG00000068078,ENST00000440486.8		Cervical cancer, somatic	603956		3	Fgfr3
4p16.3	4:1793292-1808871	FGFR3, ACH	Fibroblast growth factor receptor-3	134934	FGFR3	2261	ENSG00000068078,ENST00000440486.8		Colorectal cancer, somatic	114500		3	Fgfr3
4p16.3	4:1793292-1808871	FGFR3, ACH	Fibroblast growth factor receptor-3	134934	FGFR3	2261	ENSG00000068078,ENST00000440486.8		Crouzon syndrome with acanthosis nigricans	612247	Autosomal dominant	3	Fgfr3
4p16.3	4:1793292-1808871	FGFR3, ACH	Fibroblast growth factor receptor-3	134934	FGFR3	2261	ENSG00000068078,ENST00000440486.8		Hypochondroplasia	146000	Autosomal dominant	3	Fgfr3
4p16.3	4:1793292-1808871	FGFR3, ACH	Fibroblast growth factor receptor-3	134934	FGFR3	2261	ENSG00000068078,ENST00000440486.8		LADD syndrome	149730	Autosomal dominant	3	Fgfr3
4p16.3	4:1793292-1808871	FGFR3, ACH	Fibroblast growth factor receptor-3	134934	FGFR3	2261	ENSG00000068078,ENST00000440486.8		Muenke syndrome	602849	Autosomal dominant	3	Fgfr3
4p16.3	4:1793292-1808871	FGFR3, ACH	Fibroblast growth factor receptor-3	134934	FGFR3	2261	ENSG00000068078,ENST00000440486.8		Nevus, epidermal, somatic	162900		3	Fgfr3
4p16.3	4:1793292-1808871	FGFR3, ACH	Fibroblast growth factor receptor-3	134934	FGFR3	2261	ENSG00000068078,ENST00000440486.8		SADDAN	616482	Autosomal dominant	3	Fgfr3
4p16.3	4:1793292-1808871	FGFR3, ACH	Fibroblast growth factor receptor-3	134934	FGFR3	2261	ENSG00000068078,ENST00000440486.8		Spermatocytic seminoma, somatic	273300		3	Fgfr3
4p16.3	4:1793292-1808871	FGFR3, ACH	Fibroblast growth factor receptor-3	134934	FGFR3	2261	ENSG00000068078,ENST00000440486.8		Thanatophoric dysplasia, type I	187600	Autosomal dominant	3	Fgfr3
4p16.3	4:1793292-1808871	FGFR3, ACH	Fibroblast growth factor receptor-3	134934	FGFR3	2261	ENSG00000068078,ENST00000440486.8		Thanatophoric dysplasia, type II	187601	Autosomal dominant	3	Fgfr3
4p16.1	4:10486394-10734852	CLNK, MIST	Cytokine-dependent hematopoietic cell linker	611434	CLNK	116449	ENSG00000109684,ENST00000226951.11					Clnk
4p15.32	4:15701865-15774177	BST1	Bone marrow stromal cell antigen 1	600387	BST1	683	ENSG00000109743,ENST00000265016.9	previously assigned to 14q32.3				Bst1
4p15.31	4:17810941-17844864	NCAPG, CAPG	Non-SMC condensin I complex subunit G	606280	NCAPG	64151	ENSG00000109805,ENST00000251496.7					Ncapg
4p15.2	4:25655850-25678747	SLC34A2, PULAM	Solute carrier family 34 (sodium/phosphate cotransporter), member 2	604217	SLC34A2	10568	ENSG00000157765,ENST00000504570.5		Pulmonary alveolar microlithiasis	265100	Autosomal recessive	3	Slc34a2
4p15.2	4:25914219-25929811	SMIM20, MITRAC7, C4orf52	Small integral membrane protein 20	617465	SMIM20	389203	ENSG00000250317,ENST00000506197.2					Smim20
4p11	4:48986246-49062078	CWH43, PGAP2IP	Cell wall biogenesis protein 43 C-terminal homolog	618561	CWH43	80157	ENSG00000109182,ENST00000513409.1					Cwh43
4q12	4:51800000-58500000	TAPVR1	Total anomalous pulmonary venous return 1	106700		6893		between D4S1630 and D4S3019; ?mutation in KDR	Total anomalous pulmonary venous return	106700	Autosomal dominant	2
4q12	4:52713248-52713369	SNORA26	Small nucleolar RNA, H/ACA box, 26	614626	SNORA26	677810	ENSG00000212588,ENST00000391286.1
4q12	4:54657956-54740714	KIT, PBT, MASTC	Hardy-Zuckerman 4 feline sarcoma (v-kit) oncogene	164920	KIT	3815	ENSG00000157404,ENST00000288135.6	same 700bp segment as PDGFRA	Gastrointestinal stromal tumor, familial	606764	Autosomal dominant; Isolated cases	3	Kit
4q12	4:54657956-54740714	KIT, PBT, MASTC	Hardy-Zuckerman 4 feline sarcoma (v-kit) oncogene	164920	KIT	3815	ENSG00000157404,ENST00000288135.6	same 700bp segment as PDGFRA	Germ cell tumors, somatic	273300		3	Kit
4q12	4:54657956-54740714	KIT, PBT, MASTC	Hardy-Zuckerman 4 feline sarcoma (v-kit) oncogene	164920	KIT	3815	ENSG00000157404,ENST00000288135.6	same 700bp segment as PDGFRA	Leukemia, acute myeloid, somatic	601626		3	Kit
4q12	4:54657956-54740714	KIT, PBT, MASTC	Hardy-Zuckerman 4 feline sarcoma (v-kit) oncogene	164920	KIT	3815	ENSG00000157404,ENST00000288135.6	same 700bp segment as PDGFRA	Mastocytosis, cutaneous	154800	Autosomal dominant	3	Kit
4q12	4:54657956-54740714	KIT, PBT, MASTC	Hardy-Zuckerman 4 feline sarcoma (v-kit) oncogene	164920	KIT	3815	ENSG00000157404,ENST00000288135.6	same 700bp segment as PDGFRA	Mastocytosis, systemic, somatic	154800		3	Kit
4q12	4:54657956-54740714	KIT, PBT, MASTC	Hardy-Zuckerman 4 feline sarcoma (v-kit) oncogene	164920	KIT	3815	ENSG00000157404,ENST00000288135.6	same 700bp segment as PDGFRA	Piebaldism	172800	Autosomal dominant	3	Kit
4q12	4:57030772-57110384	IGFBP7, MAC25, RAMSVPS	Insulin-like growth factor-binding protein-7	602867	IGFBP7	3490	ENSG00000163453,ENST00000514062.2		Retinal arterial macroaneurysm with supravalvular pulmonic stenosis	614224	Autosomal recessive	3	Igfbp7
4q13.3	4:70226123-70235251	FDCSP, C4orf7	Follicular dendritic cell secreted protein	607241	FDCSP	260436	ENSG00000181617,ENST00000317987.6
4q13.3	4:70688531-70690550	UTP3, CRL1, CRLZ1	UTP3 small subunit processome component	611614	UTP3	57050	ENSG00000132467,ENST00000254803.4					Utp3
4q21.21	4:79827470-79863246	PCAT4, GDEP	Prostate cancer-associated transcript 4	609717	PCAT4	118425	ENSG00000251321,ENST00000504263.1
4q22.1	4:89724098-89838323	SNCA, NACP, PARK1, PARK4	Synuclein, alpha (non A4 component of amyloid precursor)	163890	SNCA	6622	ENSG00000145335,ENST00000394991.8		Dementia, Lewy body	127750	Autosomal dominant	3	Snca
4q22.1	4:89724098-89838323	SNCA, NACP, PARK1, PARK4	Synuclein, alpha (non A4 component of amyloid precursor)	163890	SNCA	6622	ENSG00000145335,ENST00000394991.8		Parkinson disease 1	168601	Autosomal dominant	3	Snca
4q22.1	4:89724098-89838323	SNCA, NACP, PARK1, PARK4	Synuclein, alpha (non A4 component of amyloid precursor)	163890	SNCA	6622	ENSG00000145335,ENST00000394991.8		Parkinson disease 4	605543	Autosomal dominant	3	Snca
4q23	4:98261380-98443857	RAP1GDS1	RAP1, GTP-GDP dissociation stimulator 1	179502	RAP1GDS1	5910	ENSG00000138698,ENST00000339360.9	fusion partner with NUP98 in ALL	Lymphocytic leukemia, acute T-cell			3	Rap1gds1
4q23	4:99304970-99321400	ADH1B, ADH2	Alcohol dehydrogenase IB (class I), beta polypeptide	103720	ADH1B	125	ENSG00000196616,ENST00000305046.13		{Aerodigestive tract cancer, squamous cell, alcohol-related, protection against}	103780	Multifactorial	3	Adh1
4q23	4:99304970-99321400	ADH1B, ADH2	Alcohol dehydrogenase IB (class I), beta polypeptide	103720	ADH1B	125	ENSG00000196616,ENST00000305046.13		{Alcohol dependence, protection against}	103780	Multifactorial	3	Adh1
4q24	4:101790481-102074811	BANK1, FLJ20706, BANK	B-cell scaffold protein with ankyrin repeats 1	610292	BANK1	55024	ENSG00000153064,ENST00000444316.2					Bank1
Phenotype Mapping Key
1 - The disorder is placed on the map due to its association with a gene, but the underlying defect is not known.
2 - The disorder was placed on the map by statistical methods.
3 - The molecular basis of the disorder is known.
4 - A contiguous gene duplication or deletion syndrome in which multiple genes are involved.

## Sheet: NSCLC Targets (TTD)
Disease Entry	Non-small-cell lung cancer
ICD9	ICD-9: 162
Target	Programmed cell death protein 1 (PD-1)	Target Info	Successful
	Nivolumab	Drug Info	Approved
	MGA012	Drug Info	Phase 3
	JTX-4014	Drug Info	Phase 2
Target	Interleukin 2 receptor (IL2R)	Target Info	Successful
	Denileukin diftitox	Drug Info	Approved
Target	Epidermal growth factor receptor (EGFR)	Target Info	Successful
	Osimertinib	Drug Info	Approved
	Amivantamab	Drug Info	Phase 3
	CLN-081	Drug Info	Phase 1
	ZN-e4	Drug Info	Phase 1/2
	Tarloxotinib	Drug Info	Phase 2
	Almonertinib	Drug Info	Phase 3
Target	Sphingosine-1-phosphate receptor 1 (S1PR1)	Target Info	Successful
	Ozanimod	Drug Info	Approved
Target	Proto-oncogene c-Ret (RET)	Target Info	Successful
	Selpercatinib	Drug Info	Approved
	Pralsetinib	Drug Info	Approved
Target	Oxysterols receptor LXR (NR1H)	Target Info	Clinical trial
	RGX-104	Drug Info	Phase 1/2
Target	Proto-oncogene c-Met (MET)	Target Info	Successful
	Capmatinib	Drug Info	Approved
	Amivantamab	Drug Info	Phase 3
	REGN5093	Drug Info	Phase 1
	Telisotuzumab vedotin	Drug Info	Phase 2
Target	EGFR messenger RNA (EGFR mRNA)	Target Info	Clinical trial
	AC0010	Drug Info	Phase 3
Target	Carcinoembryonic antigen CEA (CD66e)	Target Info	Clinical trial
	SAR408701	Drug Info	Phase 3
Target	Adenosine A2b receptor (ADORA2B)	Target Info	Successful
	PBF-1129	Drug Info	Phase 1
Target	Cytotoxic T-lymphocyte protein 4 (CTLA-4)	Target Info	Successful
	ONC-392	Drug Info	Phase 1
	KN046	Drug Info	Phase 3
Target	T-cell surface glycoprotein CD3 (CD3)	Target Info	Successful
	ABBV-184	Drug Info	Phase 1
	A-337	Drug Info	Phase 1
Target	Interleukin 1 receptor accessory protein (IL1RAP)	Target Info	Clinical trial
	CAN04	Drug Info	Phase 1
Target	GSTP1 messenger RNA (GSTP1 mRNA)	Target Info	Clinical trial
	NBF-006	Drug Info	Phase 1
Target	Complement factor H (CFH)	Target Info	Clinical trial
	GT103	Drug Info	Phase 1
Target	Tumor-associated calcium signal transducer 1 (EPCAM)	Target Info	Clinical trial
	A-337	Drug Info	Phase 1
Target	Tumor suppressor candidate 2 (TUSC2)	Target Info	Clinical trial
	Quaratusugene ozeplasmid	Drug Info	Phase 1/2
Target	Cyclin-dependent kinase 4 (CDK4)	Target Info	Successful
	GLR2007	Drug Info	Phase 1/2
Target	Cyclin-dependent kinase 6 (CDK6)	Target Info	Successful
	GLR2007	Drug Info	Phase 1/2
Target	Sodium/phosphate cotransporter 2B (SLC34A2)	Target Info	Clinical trial
	XMT-1592	Drug Info	Phase 1/2
Target	Myristoylated alanine-rich C-kinase substrate (MARCKS)	Target Info	Clinical trial
	BIO-11006	Drug Info	Phase 2
Target	Erbb2 tyrosine kinase receptor (HER2)	Target Info	Successful
	Tarloxotinib	Drug Info	Phase 2
Target	Tyrosine-protein kinase UFO (AXL)	Target Info	Successful
	Bemcentinib	Drug Info	Phase 2
	GL21.T	Drug Info	Preclinical
	YW327.6S2	Drug Info	Preclinical
Target	Programmed cell death 1 ligand 1 (PD-L1)	Target Info	Successful
	KN046	Drug Info	Phase 3
Target	V-set and immunoglobulin domain-containing protein 9 (TIGIT)	Target Info	Clinical trial
	Ociperlimab	Drug Info	Phase 3
Target	KRAS G12C mutant (KRAS G12C)	Target Info	Clinical trial
	Sotorasib	Drug Info	Phase 3
	MRTX849	Drug Info	Phase 3
Target	Vascular endothelial growth factor (VEGF)	Target Info	Successful
	FKB238	Drug Info	Phase 3
Disease Entry	Non-small-cell lung cancer
ICD9	ICD-9: 162
Target	Proto-oncogene c-Met (MET)	Target Info	Successful
	Crizotinib	Drug Info	Approved
Target	Proto-oncogene c-Ros (ROS1)	Target Info	Successful
	Crizotinib	Drug Info	Approved
Target	ALK tyrosine kinase receptor (ALK)	Target Info	Successful
	Crizotinib	Drug Info	Approved
Target	HGF/Met signaling pathway (HGF/Met pathway)	Target Info	Successful
	Crizotinib	Drug Info	Approved
Disease Entry	Non-small-cell lung cancer
Target	Ephrin type-B receptor 4 (EPHB4)	Target Info	Clinical trial
	KD019	Drug Info	Phase 2
Target	Tyrosine-protein kinase (PTK)	Target Info	Successful
	KD019	Drug Info	Phase 2
Disease Entry	Non-small-cell lung cancer
Target	MAPK/ERK kinase kinase (MAP3K)	Target Info	Successful
	Selumetinib	Drug Info	Phase 3
Target	ERK activator kinase 1 (MEK1)	Target Info	Clinical trial
	Selumetinib	Drug Info	Phase 3
Target	ERK activator kinase 2 (MEK2)	Target Info	Clinical trial
	Selumetinib	Drug Info	Phase 3
Disease Entry	Small-cell lung cancer
ICD9	ICD-9: 162.9
Target	Programmed cell death protein 1 (PD-1)	Target Info	Successful
	Nivolumab	Drug Info	Approved
	Pembrolizumab	Drug Info	Approved
Target	Programmed cell death 1 ligand 1 (PD-L1)	Target Info	Successful
	Atezolizumab	Drug Info	Approved
Target	Checkpoint kinase-1 (CHK1)	Target Info	Clinical trial
	LY2606368	Drug Info	Phase 2
Target	DNA topoisomerase II (TOP2)	Target Info	Successful
	Aldoxorubicin	Drug Info	Phase 3
Target	Delta-like protein 3 (DLL3)	Target Info	Clinical trial
	Rova-T	Drug Info	Phase 3
	AMG 757	Drug Info	Phase 1
	AMG 119	Drug Info	Phase 1
Target	Notch-3 receptor (NOTCH3)	Target Info	Clinical trial
	Tarextumab	Drug Info	Phase 2
Target	Notch-2 receptor (NOTCH2)	Target Info	Clinical trial
	Tarextumab	Drug Info	Phase 2
Target	Aurora kinase A (AURKA)	Target Info	Clinical trial
	MLN8237	Drug Info	Phase 3
Target	Apoptosis regulator Bcl-2 (BCL-2)	Target Info	Successful
	APG-1252	Drug Info	Phase 1/2
Target	Apoptosis regulator Bcl-xL (BCL-xL)	Target Info	Clinical trial
	APG-1252	Drug Info	Phase 1/2
Target	Lysine-specific histone demethylase 1 (LSD)	Target Info	Clinical trial
	INCB59872	Drug Info	Phase 1/2
	GSK2879552	Drug Info	Phase 1
Target	Somatostatin receptor type 2 (SSTR2)	Target Info	Successful
	PEN-221	Drug Info	Phase 1/2
Target	DNA topoisomerase I (TOP1)	Target Info	Successful
	Belotecan hydrocholoride	Drug Info	Approved
	Topetecan	Drug Info	Approved
Target	Cyclin-dependent kinase 2 (CDK2)	Target Info	Clinical trial
	BAY 10-00394	Drug Info	Discontinued in Phase 2
Target	Cyclin-dependent kinase 9 (CDK9)	Target Info	Clinical trial
	BAY 10-00394	Drug Info	Discontinued in Phase 2
Target	Cyclin-dependent kinase 4 (CDK4)	Target Info	Successful
	BAY 10-00394	Drug Info	Discontinued in Phase 2
Target	Cyclin-dependent kinase 1 (CDK1)	Target Info	Clinical trial
	BAY 10-00394	Drug Info	Discontinued in Phase 2
Target	BCL-2 messenger RNA (BCL2 mRNA)	Target Info	Clinical trial
	G3139 + Paclitaxel	Drug Info	Investigative
Target	Carcinoembryonic antigen CEA (CD66e)	Target Info	Clinical trial
	Pentacea	Drug Info	Phase 2
Target	T-cell surface glycoprotein CD3 (CD3)	Target Info	Successful
	AMG 757	Drug Info	Phase 1
Target	Proteasome (PS)	Target Info	Successful
	Carfilzomib	Drug Info	Approved
Disease Entry	Non-small-cell lung cancer
Target	Epidermal growth factor-like protein 7 (EGFL7)	Target Info	Clinical trial
	Anti-EGFL7	Drug Info	Phase 1
Disease Entry	Non-small-cell lung cancer
Target	Toll-like receptor (TLR)	Target Info	Clinical trial
	DPV-001	Drug Info	Phase 2
Target	Vascular endothelial growth factor receptor (VEGFR)	Target Info	Successful
	Intedanib	Drug Info	Approved
Target	Fibroblast growth factor receptor 1 (FGFR1)	Target Info	Successful
	Intedanib	Drug Info	Approved
Target	Fms-like tyrosine kinase 3 (FLT-3)	Target Info	Successful
	Intedanib	Drug Info	Approved
Target	Platelet-derived growth factor receptor (PDGFR)	Target Info	Successful
	Intedanib	Drug Info	Approved
	Motesanib	Drug Info	Discontinued in Phase 3
Target	Epidermal growth factor receptor (EGFR)	Target Info	Successful
	Erlotinib	Drug Info	Approved
	Dacomitinib	Drug Info	Approved
	EGF816	Drug Info	Phase 3
	BIBW 2992	Drug Info	Approved
	GI-3000	Drug Info	Investigative
	SN-32793	Drug Info	Phase 1/2
	ASP8273	Drug Info	Phase 2
	TT-100	Drug Info	Phase 2
	CO-1686	Drug Info	Phase 3
	Icotinib hydrochloride	Drug Info	Registered
Target	ALK tyrosine kinase receptor (ALK)	Target Info	Successful
	Brigatinib	Drug Info	Approved
	Alectinib	Drug Info	Approved
	Ceritinib	Drug Info	Approved
	PF-06463922	Drug Info	Phase 2
	TSR-011	Drug Info	Phase 1/2
Target	GTPase NRas (NRAS)	Target Info	Clinical trial
	Salirasib	Drug Info	Phase 2
Target	Serine/threonine-protein kinase mTOR (mTOR)	Target Info	Successful
	Salirasib	Drug Info	Phase 2
Target	Cyclin-dependent kinase 2 (CDK2)	Target Info	Clinical trial
	R-roscovitine	Drug Info	Phase 2
Target	Cyclin-dependent kinase 7 (CDK7)	Target Info	Clinical trial
	R-roscovitine	Drug Info	Phase 2
Target	Cyclin-dependent kinase 1 (CDK1)	Target Info	Clinical trial
	R-roscovitine	Drug Info	Phase 2
Target	Cyclin-dependent kinase (CDK)	Target Info	Clinical trial
	R-roscovitine	Drug Info	Phase 2
Target	Tyrosine-protein kinase UFO (AXL)	Target Info	Successful
	MGCD265	Drug Info	Phase 2
Target	Protein kinase (PK)	Target Info	Clinical trial
	MGCD265	Drug Info	Phase 2
Target	DNA [cytosine-5]-methyltransferase 1 (DNMT1)	Target Info	Clinical trial
	Antroquinonol	Drug Info	Phase 2
Target	Erbb4 tyrosine kinase receptor (Erbb-4)	Target Info	Successful
	Dacomitinib	Drug Info	Approved
Target	Erbb2 tyrosine kinase receptor (HER2)	Target Info	Successful
	Dacomitinib	Drug Info	Approved
	BIBW 2992	Drug Info	Approved
Target	Vascular endothelial growth factor A (VEGFA)	Target Info	Successful
	Avastin+/-Tarceva	Drug Info	Phase 3
Target	Plasmodium Dihydroorotate dehydrogenase (Malaria DHOdehase)	Target Info	Successful
	Avastin+/-Tarceva	Drug Info	Phase 3
Target	Dual specificity protein phosphatase 1 (DUSP1)	Target Info	Clinical trial
	Avastin+/-Tarceva	Drug Info	Phase 3
Target	Arachidonate 5-lipoxygenase (5-LOX)	Target Info	Successful
	Avastin+/-Tarceva	Drug Info	Phase 3
Target	M-phase inducer phosphatase 2 (MPIP2)	Target Info	Clinical trial
	Avastin+/-Tarceva	Drug Info	Phase 3
Target	Indoleamine 2,3-dioxygenase 1 (IDO1)	Target Info	Successful
	Avastin+/-Tarceva	Drug Info	Phase 3
Target	Rotamase Pin1 (PIN1)	Target Info	Clinical trial
	Avastin+/-Tarceva	Drug Info	Phase 3
Target	Prolyl endopeptidase (PREP)	Target Info	Clinical trial
	S-17092-1	Drug Info	Phase 1
Target	Farnesyl protein transferase (Ftase)	Target Info	Successful
	Lonafarnib	Drug Info	Approved
	BMS214662	Drug Info	Phase 1
	ABT-839	Drug Info	Terminated
Target	Activation B7-1 antigen (CD80)	Target Info	Successful
	HS-110	Drug Info	Phase 2
Target	Endoplasmin (HSP90B1)	Target Info	Clinical trial
	HS-110	Drug Info	Phase 2
Target	Tubulin beta (TUBB)	Target Info	Successful
	Plinabulin	Drug Info	Phase 3
Target	Guanine nucleotide exchange factor (GNEF)	Target Info	Clinical trial
	Plinabulin	Drug Info	Phase 3
Target	Multidrug resistance protein 1 (ABCB1)	Target Info	Successful
	CBT-1	Drug Info	Phase 3
Target	Dopamine D2 receptor (D2R)	Target Info	Successful
	RBP-7000	Drug Info	Phase 3
Target	Low-density lipoprotein receptor (LDL-R)	Target Info	Successful
	Porfimer Sodium	Drug Info	Approved
Target	ATM serine/threonine kinase (ATM)	Target Info	Clinical trial
	KU-60019	Drug Info	Clinical trial
Target	Vascular endothelial growth factor receptor 2 (KDR)	Target Info	Successful
	Motesanib	Drug Info	Discontinued in Phase 3
	Pegdinetanib	Drug Info	Phase 1
	Alacizumab pegol	Drug Info	Phase 2
Target	Tyrosine-protein kinase Kit (KIT)	Target Info	Successful
	Motesanib	Drug Info	Discontinued in Phase 3
Target	Platelet-derived growth factor receptor beta (PDGFRB)	Target Info	Successful
	XB-387	Drug Info	Investigative
Target	PKC-alpha messenger RNA (PRKCA mRNA)	Target Info	Literature-reported
	Affinitak + Cisplatin	Drug Info	Investigative
	Affinitak + Gemcitabine	Drug Info	Investigative
Target	Opioid receptor mu (MOP)	Target Info	Successful
	KIN-4044	Drug Info	Investigative
Target	Erbb3 tyrosine kinase receptor (Erbb-3)	Target Info	Clinical trial
	Patritumab	Drug Info	Phase 1
	AMG888/U3-1287	Drug Info	Phase 1/2
Target	Oncotrophoblast glycoprotein 5T4 (TPBG)	Target Info	Clinical trial
	CV-9201	Drug Info	Phase 1/2
Target	Melanoma-associated antigen C2 (MAGEC2)	Target Info	Clinical trial
	CV-9201	Drug Info	Phase 1/2
Target	Apoptosis inhibitor survivin (BIRC5)	Target Info	Clinical trial
	CV-9201	Drug Info	Phase 1/2
Target	Cancer/testis antigen MAGE-C1/CT7 (MAGEC1)	Target Info	Clinical trial
	CV-9201	Drug Info	Phase 1/2
Target	Cancer/testis antigen 1 (NY-ESO-1)	Target Info	Clinical trial
	CV-9201	Drug Info	Phase 1/2
Target	Tumor suppressor candidate 2 (TUSC2)	Target Info	Clinical trial
	Fus-1 tumor suppressor gene therapy	Drug Info	Phase 1/2
	CNVN-202	Drug Info	Phase 1/2
Target	Integrin beta-1 (ITGB1)	Target Info	Clinical trial
	131I-radretumab	Drug Info	Phase 1/2
Target	Mucin-1 (MUC1)	Target Info	Clinical trial
	Emepepimut-S	Drug Info	Phase 2
Target	Integrin alpha-5/beta-1 (ITGA5/B1)	Target Info	Clinical trial
	Volociximab	Drug Info	Phase 2
Target	Nuclear factor erythroid 2-related factor 2 (Nrf2)	Target Info	Clinical trial
	ABT-RTA-408	Drug Info	Phase 2
Target	Insulin-like growth factor I receptor (IGF1R)	Target Info	Successful
	TT-100	Drug Info	Phase 2
Target	Checkpoint kinase-1 (CHK1)	Target Info	Clinical trial
	UCN-01	Drug Info	Phase 2
Target	CAAX farnesyltransferase beta (FNTB)	Target Info	Literature-reported
	ABT-839	Drug Info	Terminated
Disease Entry	Non-small-cell lung cancer
Target	Melanoma-associated antigen 3 (MAGEA3)	Target Info	Clinical trial
	Astuprotimut-R	Drug Info	Phase 3
Disease Entry	Non-small-cell lung cancer
ICD9	ICD-9: 155
Target	TRAIL receptor 1 (TRAIL-R1)	Target Info	Clinical trial
	Mapatumumab	Drug Info	Phase 2
Disease Entry	Non-small-cell lung cancer
ICD9	ICD-9: 183
Target	Platelet-derived growth factor receptor alpha (PDGFRA)	Target Info	Successful
	Olaratumab	Drug Info	Approved

## Sheet: Uniprot (Homo sapiens,reviewed)
Entry	Entry name	Status	Protein names	Gene names	Organism	Length
Q96NG5	ZN558_HUMAN	reviewed	Zinc finger protein 558	ZNF558	Homo sapiens (Human)	402
Q6ZN19	ZN841_HUMAN	reviewed	Zinc finger protein 841	ZNF841	Homo sapiens (Human)	808
Q9UI25	YP002_HUMAN	reviewed	Putative uncharacterized protein PRO0461	PRO0461	Homo sapiens (Human)	63
Q86XN6	ZN761_HUMAN	reviewed	Zinc finger protein 761	ZNF761 KIAA2033	Homo sapiens (Human)	746
A8MUZ8	Z705G_HUMAN	reviewed	Putative zinc finger protein 705G	ZNF705G	Homo sapiens (Human)	300
Q08ER8	ZN543_HUMAN	reviewed	Zinc finger protein 543	ZNF543	Homo sapiens (Human)	600
Q9GZX5	ZN350_HUMAN	reviewed	Zinc finger protein 350 (KRAB zinc finger protein ZFQR) (Zinc finger and BRCA1-interacting protein with a KRAB domain 1) (Zinc finger protein ZBRK1)	ZNF350 ZBRK1	Homo sapiens (Human)	532
Q9GZP7	VN1R1_HUMAN	reviewed	Vomeronasal type-1 receptor 1 (G-protein coupled receptor GPCR24) (hGPCR24) (V1r-like receptor 1) (V3r-related gene protein) (Vomeronasal olfactory receptor chromosome 19 subtype I member 1)	VN1R1 V1RL1 VNR19I1	Homo sapiens (Human)	353
Q3MJ13	WDR72_HUMAN	reviewed	WD repeat-containing protein 72	WDR72	Homo sapiens (Human)	1102
Q9NY84	VNN3_HUMAN	reviewed	Vascular non-inflammatory molecule 3 (Vanin-3) (EC 3.5.1.92)	VNN3	Homo sapiens (Human)	274
B1APH4	ZN487_HUMAN	reviewed	Putative zinc finger protein 487 (KRAB domain only protein 1)	ZNF487 KRBO1 ZNF487P	Homo sapiens (Human)	448
Q9HBT8	Z286A_HUMAN	reviewed	Zinc finger protein 286A	ZNF286A KIAA1874 ZNF286	Homo sapiens (Human)	521
Q76KX8	ZN534_HUMAN	reviewed	Zinc finger protein 534 (KRAB domain only protein 3)	ZNF534 KRBO3	Homo sapiens (Human)	674
Q96E35	ZMY19_HUMAN	reviewed	Zinc finger MYND domain-containing protein 19 (Melanin-concentrating hormone receptor 1-interacting zinc finger protein) (MCH-R1-interacting zinc finger protein)	ZMYND19 MIZIP	Homo sapiens (Human)	227
P38606	VATA_HUMAN	reviewed	V-type proton ATPase catalytic subunit A (V-ATPase subunit A) (EC 7.1.2.2) (V-ATPase 69 kDa subunit) (Vacuolar ATPase isoform VA68) (Vacuolar proton pump subunit alpha)	ATP6V1A ATP6A1 ATP6V1A1 VPP2	Homo sapiens (Human)	617
Q9BZH6	WDR11_HUMAN	reviewed	WD repeat-containing protein 11 (Bromodomain and WD repeat-containing protein 2) (WD repeat-containing protein 15)	WDR11 BRWD2 KIAA1351 WDR15	Homo sapiens (Human)	1224
Q6ZS52	YF013_HUMAN	reviewed	Putative uncharacterized protein FLJ45825		Homo sapiens (Human)	159
A8MVM7	YD021_HUMAN	reviewed	Putative uncharacterized protein ENSP00000382790		Homo sapiens (Human)	634
Q9BRH9	ZN251_HUMAN	reviewed	Zinc finger protein 251	ZNF251	Homo sapiens (Human)	671
Q7Z3T8	ZFY16_HUMAN	reviewed	Zinc finger FYVE domain-containing protein 16 (Endofin) (Endosome-associated FYVE domain protein)	ZFYVE16 KIAA0305	Homo sapiens (Human)	1539
Q96DA0	ZG16B_HUMAN	reviewed	Zymogen granule protein 16 homolog B	ZG16B UNQ773/PRO1567	Homo sapiens (Human)	208
Q9UI54	YT001_HUMAN	reviewed	Putative uncharacterized protein PRO0628	PRO0628	Homo sapiens (Human)	55
Q8IYP9	ZDH23_HUMAN	reviewed	Palmitoyltransferase ZDHHC23 (EC 2.3.1.225) (Zinc finger DHHC domain-containing protein 23) (DHHC-23) (zDHHC23)	ZDHHC23	Homo sapiens (Human)	409
Q68DK2	ZFY26_HUMAN	reviewed	Zinc finger FYVE domain-containing protein 26 (FYVE domain-containing centrosomal protein) (FYVE-CENT) (Spastizin)	ZFYVE26 KIAA0321	Homo sapiens (Human)	2539
Q9UFB7	ZBT47_HUMAN	reviewed	Zinc finger and BTB domain-containing protein 47 (Zinc finger protein 651)	ZBTB47 KIAA1190 ZNF651	Homo sapiens (Human)	747
O15062	ZBTB5_HUMAN	reviewed	Zinc finger and BTB domain-containing protein 5	ZBTB5 KIAA0354	Homo sapiens (Human)	677
Q9C0B5	ZDHC5_HUMAN	reviewed	Palmitoyltransferase ZDHHC5 (EC 2.3.1.225) (Zinc finger DHHC domain-containing protein 5) (DHHC-5) (Zinc finger protein 375)	ZDHHC5 KIAA1748 ZNF375	Homo sapiens (Human)	715
Q96M85	YV008_HUMAN	reviewed	Putative uncharacterized protein FLJ32756		Homo sapiens (Human)	177
Q32M78	ZN699_HUMAN	reviewed	Zinc finger protein 699 (Hangover homolog)	ZNF699	Homo sapiens (Human)	642
Q5VIY5	ZN468_HUMAN	reviewed	Zinc finger protein 468	ZNF468	Homo sapiens (Human)	522
Q9NTW7	ZF64B_HUMAN	reviewed	Zinc finger protein 64 (Zfp-64) (Zinc finger protein 338)	ZFP64 ZNF338	Homo sapiens (Human)	645
Q3ZCX4	ZN568_HUMAN	reviewed	Zinc finger protein 568	ZNF568	Homo sapiens (Human)	644
Q99536	VAT1_HUMAN	reviewed	Synaptic vesicle membrane protein VAT-1 homolog (EC 1.-.-.-)	VAT1	Homo sapiens (Human)	393
Q5BKZ1	ZN326_HUMAN	reviewed	DBIRD complex subunit ZNF326 (Zinc finger protein 326) (Zinc finger protein interacting with mRNPs and DBC1)	ZNF326 ZIRD	Homo sapiens (Human)	582
Q9H0M5	ZN700_HUMAN	reviewed	Zinc finger protein 700	ZNF700	Homo sapiens (Human)	742
Q02386	ZNF45_HUMAN	reviewed	Zinc finger protein 45 (BRC1744) (Zinc finger protein 13) (Zinc finger protein KOX5)	ZNF45 KOX5 ZNF13	Homo sapiens (Human)	682
P17031	ZNF26_HUMAN	reviewed	Zinc finger protein 26 (Zinc finger protein KOX20)	ZNF26 KOX20	Homo sapiens (Human)	533
P17038	ZNF43_HUMAN	reviewed	Zinc finger protein 43 (Zinc finger protein 39) (Zinc finger protein HTF6) (Zinc finger protein KOX27)	ZNF43 KOX27 ZNF39 ZNF39L1	Homo sapiens (Human)	809
Q96MX3	ZNF48_HUMAN	reviewed	Zinc finger protein 48 (Zinc finger protein 553)	ZNF48 ZNF553	Homo sapiens (Human)	618
Q96K83	ZN521_HUMAN	reviewed	Zinc finger protein 521 (Early hematopoietic zinc finger protein) (LYST-interacting protein 3)	ZNF521 EHZF LIP3	Homo sapiens (Human)	1311
A8MVS1	Z705F_HUMAN	reviewed	Zinc finger protein 705F	ZNF705F	Homo sapiens (Human)	300
P17035	ZNF28_HUMAN	reviewed	Zinc finger protein 28 (Zinc finger protein KOX24)	ZNF28 KOX24	Homo sapiens (Human)	718
O00488	ZN593_HUMAN	reviewed	Zinc finger protein 593 (Zinc finger protein T86)	ZNF593 ZT86	Homo sapiens (Human)	134
P58317	ZN121_HUMAN	reviewed	Zinc finger protein 121 (Zinc finger protein 20)	ZNF121 ZNF20	Homo sapiens (Human)	390
Q96MR9	ZN560_HUMAN	reviewed	Zinc finger protein 560	ZNF560	Homo sapiens (Human)	790
Q3KQV3	ZN792_HUMAN	reviewed	Zinc finger protein 792	ZNF792	Homo sapiens (Human)	632
Q8N184	ZN567_HUMAN	reviewed	Zinc finger protein 567	ZNF567	Homo sapiens (Human)	647
Q8N814	YG045_HUMAN	reviewed	Putative uncharacterized protein FLJ40140		Homo sapiens (Human)	137
Q9ULM3	YETS2_HUMAN	reviewed	YEATS domain-containing protein 2	YEATS2 KIAA1197	Homo sapiens (Human)	1422
Q9NXF8	ZDHC7_HUMAN	reviewed	Palmitoyltransferase ZDHHC7 (EC 2.3.1.225) (Acyltransferase ZDHHC7) (EC 2.3.1.-) (Zinc finger DHHC domain-containing protein 7) (DHHC-7)	ZDHHC7	Homo sapiens (Human)	308
Q8WTX9	ZDHC1_HUMAN	reviewed	Palmitoyltransferase ZDHHC1 (EC 2.3.1.225) (DHHC domain-containing cysteine-rich protein 1) (Zinc finger DHHC domain-containing protein 1) (DHHC-1) (Zinc finger protein 377)	ZDHHC1 C16orf1 ZNF377	Homo sapiens (Human)	485
Q8NB50	ZFP62_HUMAN	reviewed	Zinc finger protein 62 homolog (Zfp-62)	ZFP62	Homo sapiens (Human)	900
O15156	ZBT7B_HUMAN	reviewed	Zinc finger and BTB domain-containing protein 7B (Krueppel-related zinc finger protein cKrox) (hcKrox) (T-helper-inducing POZ/Krueppel-like factor) (Zinc finger and BTB domain-containing protein 15) (Zinc finger protein 67 homolog) (Zfp-67) (Zinc finger protein 857B) (Zinc finger protein Th-POK)	ZBTB7B ZBTB15 ZFP67 ZNF857B	Homo sapiens (Human)	539
Q15697	ZN174_HUMAN	reviewed	Zinc finger protein 174 (AW-1) (Zinc finger and SCAN domain-containing protein 8)	ZNF174 ZSCAN8	Homo sapiens (Human)	407
O15209	ZBT22_HUMAN	reviewed	Zinc finger and BTB domain-containing protein 22 (Protein BING1) (Zinc finger and BTB domain-containing protein 22A) (Zinc finger protein 297)	ZBTB22 BING1 ZBTB22A ZNF297	Homo sapiens (Human)	634
O60315	ZEB2_HUMAN	reviewed	Zinc finger E-box-binding homeobox 2 (Smad-interacting protein 1) (SMADIP1) (Zinc finger homeobox protein 1b)	ZEB2 KIAA0569 SIP1 ZFHX1B ZFX1B HRIHFB2411	Homo sapiens (Human)	1214
Q9H5U6	ZCHC4_HUMAN	reviewed	rRNA N6-adenosine-methyltransferase ZCCHC4 (EC 2.1.1.-) (Zinc finger CCHC domain-containing protein 4)	ZCCHC4	Homo sapiens (Human)	513
Q8N402	YV020_HUMAN	reviewed	Putative uncharacterized protein LOC388882		Homo sapiens (Human)	240
Q9H0C1	ZMY12_HUMAN	reviewed	Zinc finger MYND domain-containing protein 12	ZMYND12	Homo sapiens (Human)	365
Q96C55	ZN524_HUMAN	reviewed	Zinc finger protein 524	ZNF524	Homo sapiens (Human)	264
Q96JG9	ZN469_HUMAN	reviewed	Zinc finger protein 469	ZNF469 KIAA1858	Homo sapiens (Human)	3925
Q9H7M9	VISTA_HUMAN	reviewed	V-type immunoglobulin domain-containing suppressor of T-cell activation (Platelet receptor Gi24) (Stress-induced secreted protein-1) (Sisp-1) (V-set domain-containing immunoregulatory receptor) (V-set immunoregulatory receptor)	VSIR C10orf54 SISP1 VISTA PP2135 UNQ730/PRO1412	Homo sapiens (Human)	311
Q7Z5K2	WAPL_HUMAN	reviewed	Wings apart-like protein homolog (Friend of EBNA2 protein) (WAPL cohesin release factor)	WAPL FOE KIAA0261 WAPAL	Homo sapiens (Human)	1190
Q6UXN9	WDR82_HUMAN	reviewed	WD repeat-containing protein 82 (Protein TMEM113) (Swd2)	WDR82 TMEM113 WDR82A UNQ9342/PRO34047	Homo sapiens (Human)	313
Q6RFH5	WDR74_HUMAN	reviewed	WD repeat-containing protein 74 (NOP seven-associated protein 1)	WDR74 NSA1	Homo sapiens (Human)	385
O14980	XPO1_HUMAN	reviewed	Exportin-1 (Exp1) (Chromosome region maintenance 1 protein homolog)	XPO1 CRM1	Homo sapiens (Human)	1071
Q96EC8	YIPF6_HUMAN	reviewed	Protein YIPF6 (YIP1 family member 6)	YIPF6	Homo sapiens (Human)	236
Q0VFX4	YL016_HUMAN	reviewed	Putative uncharacterized protein LOC100128554		Homo sapiens (Human)	171
Q8NA96	YE027_HUMAN	reviewed	Putative uncharacterized protein FLJ35723		Homo sapiens (Human)	180
Q8TF47	ZFP90_HUMAN	reviewed	Zinc finger protein 90 homolog (Zfp-90) (Zinc finger protein 756)	ZFP90 KIAA1954 ZNF756	Homo sapiens (Human)	636
Q5D1E8	ZC12A_HUMAN	reviewed	Endoribonuclease ZC3H12A (EC 3.1.-.-) (Monocyte chemotactic protein-induced protein 1) (MCP-induced protein 1) (MCPIP-1) (Regnase-1) (Reg1) (Zinc finger CCCH domain-containing protein 12A)	ZC3H12A MCPIP MCPIP1	Homo sapiens (Human)	599
Q9UJW7	ZN229_HUMAN	reviewed	Zinc finger protein 229	ZNF229	Homo sapiens (Human)	825
Q6ZTC4	YT009_HUMAN	reviewed	Putative uncharacterized protein FLJ44790		Homo sapiens (Human)	211
O75820	ZN189_HUMAN	reviewed	Zinc finger protein 189	ZNF189	Homo sapiens (Human)	626
Q99676	ZN184_HUMAN	reviewed	Zinc finger protein 184	ZNF184	Homo sapiens (Human)	751
Q15776	ZKSC8_HUMAN	reviewed	Zinc finger protein with KRAB and SCAN domains 8 (LD5-1) (Zinc finger protein 192)	ZKSCAN8 ZNF192	Homo sapiens (Human)	578
Q8TCH9	YV004_HUMAN	reviewed	Putative uncharacterized protein FLJ23865		Homo sapiens (Human)	128
Q6ZQY7	YO026_HUMAN	reviewed	Putative uncharacterized protein FLJ46792		Homo sapiens (Human)	126
Q8TBZ8	ZN564_HUMAN	reviewed	Zinc finger protein 564	ZNF564	Homo sapiens (Human)	553
O60304	ZN500_HUMAN	reviewed	Zinc finger protein 500 (Zinc finger protein with KRAB and SCAN domains 18)	ZNF500 KIAA0557 ZKSCAN18	Homo sapiens (Human)	480
Q8N8E2	ZN513_HUMAN	reviewed	Zinc finger protein 513	ZNF513	Homo sapiens (Human)	541
Q92610	ZN592_HUMAN	reviewed	Zinc finger protein 592	ZNF592 KIAA0211	Homo sapiens (Human)	1267
O15014	ZN609_HUMAN	reviewed	Zinc finger protein 609	ZNF609 KIAA0295	Homo sapiens (Human)	1411
Q9UM01	YLAT1_HUMAN	reviewed	Y+L amino acid transporter 1 (Monocyte amino acid permease 2) (MOP-2) (Solute carrier family 7 member 7) (y(+)L-type amino acid transporter 1) (Y+LAT1) (y+LAT-1)	SLC7A7	Homo sapiens (Human)	511
Q07157	ZO1_HUMAN	reviewed	Tight junction protein ZO-1 (Tight junction protein 1) (Zona occludens protein 1) (Zonula occludens protein 1)	TJP1 ZO1	Homo sapiens (Human)	1748
O43309	ZSC12_HUMAN	reviewed	Zinc finger and SCAN domain-containing protein 12 (Zinc finger protein 305) (Zinc finger protein 96)	ZSCAN12 KIAA0426 ZNF305 ZNF96	Homo sapiens (Human)	611
Q6NSZ9	ZSC25_HUMAN	reviewed	Zinc finger and SCAN domain-containing protein 25 (Zinc finger protein 498)	ZSCAN25 ZNF498	Homo sapiens (Human)	544
Q9UHR6	ZNHI2_HUMAN	reviewed	Zinc finger HIT domain-containing protein 2 (Protein FON)	ZNHIT2 C11orf5	Homo sapiens (Human)	403
Q86W11	ZSC30_HUMAN	reviewed	Zinc finger and SCAN domain-containing protein 30 (ZNF-WYM) (Zinc finger protein 397 opposite strand) (Zinc finger protein 397OS)	ZSCAN30 ZNF397OS	Homo sapiens (Human)	494
Q9Y5A6	ZSC21_HUMAN	reviewed	Zinc finger and SCAN domain-containing protein 21 (Renal carcinoma antigen NY-REN-21) (Zinc finger protein 38 homolog) (Zfp-38)	ZSCAN21 ZFP38 ZNF38	Homo sapiens (Human)	473
Q9P2E3	ZNFX1_HUMAN	reviewed	NFX1-type zinc finger-containing protein 1	ZNFX1 KIAA1404	Homo sapiens (Human)	1918
A0A0U1RRA0	ZNOS_HUMAN	reviewed	Putative transmembrane protein ZNF593OS (ZNF593 opposite strand protein)	ZNF593OS	Homo sapiens (Human)	63
O14863	ZNT4_HUMAN	reviewed	Zinc transporter 4 (ZnT-4) (Solute carrier family 30 member 4)	SLC30A4 ZNT4	Homo sapiens (Human)	429
Q9NX65	ZSC32_HUMAN	reviewed	Zinc finger and SCAN domain-containing protein 32 (Human cervical cancer suppressor gene 5 protein) (HCCS-5) (Zinc finger protein 434)	ZSCAN32 ZNF434 HCCS5	Homo sapiens (Human)	697
Q6PML9	ZNT9_HUMAN	reviewed	Zinc transporter 9 (ZnT-9) (Human embryonic lung protein) (HuEL) (Solute carrier family 30 member 9)	SLC30A9 C4orf1 HUEL	Homo sapiens (Human)	568
P0CG00	ZSA5D_HUMAN	reviewed	Putative zinc finger and SCAN domain-containing protein 5D (Zinc finger and SCAN domain-containing protein 5D pseudogene)	ZSCAN5DP ZSCAN5D	Homo sapiens (Human)	497
B4DU55	ZN879_HUMAN	reviewed	Zinc finger protein 879	ZNF879	Homo sapiens (Human)	563
Q8NCK3	ZN485_HUMAN	reviewed	Zinc finger protein 485	ZNF485	Homo sapiens (Human)	441
Q2M1K9	ZN423_HUMAN	reviewed	Zinc finger protein 423 (Olf1/EBF-associated zinc finger protein) (hOAZ) (Smad- and Olf-interacting zinc finger protein)	ZNF423 KIAA0760 NPHP14 OAZ	Homo sapiens (Human)	1284
Q5T5D7	ZN684_HUMAN	reviewed	Zinc finger protein 684	ZNF684	Homo sapiens (Human)	378
Q8WTZ3	YS049_HUMAN	reviewed	Zinc finger protein ENSP00000375192		Homo sapiens (Human)	238
Q9NQZ8	ZNF71_HUMAN	reviewed	Endothelial zinc finger protein induced by tumor necrosis factor alpha (Zinc finger protein 71)	ZNF71 EZFIT	Homo sapiens (Human)	489
Q96F44	TRI11_HUMAN	reviewed	E3 ubiquitin-protein ligase TRIM11 (EC 2.3.2.27) (Protein BIA1) (RING finger protein 92) (RING-type E3 ubiquitin transferase TRIM11) (Tripartite motif-containing protein 11)	TRIM11 RNF92	Homo sapiens (Human)	468
Q8TBZ6	TM10A_HUMAN	reviewed	tRNA methyltransferase 10 homolog A (EC 2.1.1.221) (RNA (guanine-9-)-methyltransferase domain-containing protein 2) (tRNA (guanine(9)-N(1))-methyltransferase TRMT10A)	TRMT10A RG9MTD2	Homo sapiens (Human)	339
Q9Y5R8	TPPC1_HUMAN	reviewed	Trafficking protein particle complex subunit 1 (BET5 homolog) (Multiple myeloma protein 2) (MUM-2)	TRAPPC1 BET5 MUM2	Homo sapiens (Human)	145
Q9UL52	TM11E_HUMAN	reviewed	Transmembrane protease serine 11E (EC 3.4.21.-) (Serine protease DESC1) (Transmembrane protease serine 11E2) [Cleaved into: Transmembrane protease serine 11E non-catalytic chain; Transmembrane protease serine 11E catalytic chain]	TMPRSS11E DESC1 TMPRSS11E2 UNQ742/PRO1461	Homo sapiens (Human)	423
P01374	TNFB_HUMAN	reviewed	Lymphotoxin-alpha (LT-alpha) (TNF-beta) (Tumor necrosis factor ligand superfamily member 1)	LTA TNFB TNFSF1	Homo sapiens (Human)	205
Q99973	TEP1_HUMAN	reviewed	Telomerase protein component 1 (Telomerase-associated protein 1) (Telomerase protein 1) (p240) (p80 telomerase homolog)	TEP1 TLP1 TP1	Homo sapiens (Human)	2627
Q6UX40	TM107_HUMAN	reviewed	Transmembrane protein 107	TMEM107 DC20 UNQ638/PRO1268	Homo sapiens (Human)	140
P67936	TPM4_HUMAN	reviewed	Tropomyosin alpha-4 chain (TM30p1) (Tropomyosin-4)	TPM4	Homo sapiens (Human)	248
Q9BSN7	TM204_HUMAN	reviewed	Transmembrane protein 204 (Claudin-like protein 24)	TMEM204 C16orf30 CLP24 UNQ6509/PRO21434	Homo sapiens (Human)	226
Q7L0Y3	TM10C_HUMAN	reviewed	tRNA methyltransferase 10 homolog C (HBV pre-S2 trans-regulated protein 2) (Mitochondrial ribonuclease P protein 1) (Mitochondrial RNase P protein 1) (RNA (guanine-9-)-methyltransferase domain-containing protein 1) (Renal carcinoma antigen NY-REN-49) (mRNA methyladenosine-N(1)-methyltransferase) (EC 2.1.1.-) (tRNA (adenine(9)-N(1))-methyltransferase) (EC 2.1.1.218) (tRNA (guanine(9)-N(1))-methylt…	TRMT10C MRPP1 RG9MTD1	Homo sapiens (Human)	403
Q9BTD3	TM121_HUMAN	reviewed	Transmembrane protein 121	TMEM121 HHOLE	Homo sapiens (Human)	319
Q9BRJ7	TIRR_HUMAN	reviewed	Tudor-interacting repair regulator protein (NUDT16-like protein 1) (Protein syndesmos)	NUDT16L1 SDOS TIRR	Homo sapiens (Human)	211
P16035	TIMP2_HUMAN	reviewed	Metalloproteinase inhibitor 2 (CSC-21K) (Tissue inhibitor of metalloproteinases 2) (TIMP-2)	TIMP2	Homo sapiens (Human)	220
Q9Y5S1	TRPV2_HUMAN	reviewed	Transient receptor potential cation channel subfamily V member 2 (TrpV2) (Osm-9-like TRP channel 2) (OTRPC2) (Vanilloid receptor-like protein 1) (VRL-1)	TRPV2 VRL	Homo sapiens (Human)	764
A0A0C4DH27	TRGV8_HUMAN	reviewed	T cell receptor gamma variable 8	TRGV8 TCRGV8	Homo sapiens (Human)	118
Q9BZD6	TMG4_HUMAN	reviewed	Transmembrane gamma-carboxyglutamic acid protein 4 (Proline-rich gamma-carboxyglutamic acid protein 4) (Proline-rich Gla protein 4)	PRRG4 PRGP4 TMG4	Homo sapiens (Human)	226
Q7Z4N2	TRPM1_HUMAN	reviewed	Transient receptor potential cation channel subfamily M member 1 (Long transient receptor potential channel 1) (LTrpC1) (Melastatin-1)	TRPM1 LTRPC1 MLSN MLSN1	Homo sapiens (Human)	1603
Q96H15	TIMD4_HUMAN	reviewed	T-cell immunoglobulin and mucin domain-containing protein 4 (TIMD-4) (T-cell immunoglobulin mucin receptor 4) (TIM-4) (T-cell membrane protein 4)	TIMD4 TIM4	Homo sapiens (Human)	378
Q8TD43	TRPM4_HUMAN	reviewed	Transient receptor potential cation channel subfamily M member 4 (hTRPM4) (Calcium-activated non-selective cation channel 1) (Long transient receptor potential channel 4) (LTrpC-4) (LTrpC4) (Melastatin-4)	TRPM4 LTRPC4	Homo sapiens (Human)	1214
Q9UBN4	TRPC4_HUMAN	reviewed	Short transient receptor potential channel 4 (TrpC4) (Trp-related protein 4) (hTrp-4) (hTrp4)	TRPC4	Homo sapiens (Human)	977
Q9HCX4	TRPC7_HUMAN	reviewed	Short transient receptor potential channel 7 (TrpC7) (Transient receptor protein 7) (TRP-7) (hTRP7)	TRPC7 TRP7	Homo sapiens (Human)	862
Q16831	UPP1_HUMAN	reviewed	Uridine phosphorylase 1 (UPase 1) (UrdPase 1) (EC 2.4.2.3)	UPP1 UP	Homo sapiens (Human)	310
Q6DKK2	TTC19_HUMAN	reviewed	Tetratricopeptide repeat protein 19, mitochondrial (TPR repeat protein 19)	TTC19	Homo sapiens (Human)	380
Q96NA8	TSNA1_HUMAN	reviewed	t-SNARE domain-containing protein 1	TSNARE1	Homo sapiens (Human)	513
Q8TAS1	UHMK1_HUMAN	reviewed	Serine/threonine-protein kinase Kist (EC 2.7.11.1) (Kinase interacting with stathmin) (PAM COOH-terminal interactor protein 2) (P-CIP2) (U2AF homology motif kinase 1)	UHMK1 KIS KIST	Homo sapiens (Human)	419
Q9UJK0	TSR3_HUMAN	reviewed	18S rRNA aminocarboxypropyltransferase (EC 2.5.1.-) (20S S rRNA accumulation protein 3 homolog) (HsTsr3)	TSR3 C16orf42 UND313L	Homo sapiens (Human)	312
Q9BZX2	UCK2_HUMAN	reviewed	Uridine-cytidine kinase 2 (UCK 2) (EC 2.7.1.48) (Cytidine monophosphokinase 2) (Testis-specific protein TSA903) (Uridine monophosphokinase 2)	UCK2 UMPK	Homo sapiens (Human)	261
C9J7I0	UMAD1_HUMAN	reviewed	UBAP1-MVB12-associated (UMA)-domain containing protein 1 (RPA3 antisense RNA 1) (RPA3 opposite strand)	UMAD1 RPA3-AS1 RPA3OS	Homo sapiens (Human)	137
Q6PKC3	TXD11_HUMAN	reviewed	Thioredoxin domain-containing protein 11 (EF-hand-binding protein 1)	TXNDC11 EFP1	Homo sapiens (Human)	985
O75841	UPK1B_HUMAN	reviewed	Uroplakin-1b (UP1b) (Tetraspanin-20) (Tspan-20) (Uroplakin Ib) (UPIb)	UPK1B TSPAN20	Homo sapiens (Human)	260
Q7Z7E8	UB2Q1_HUMAN	reviewed	Ubiquitin-conjugating enzyme E2 Q1 (EC 2.3.2.23) (E2 ubiquitin-conjugating enzyme Q1) (Protein NICE-5) (Ubiquitin carrier protein Q1) (Ubiquitin-protein ligase Q1)	UBE2Q1 NICE5 UBE2Q PRO3094	Homo sapiens (Human)	422
Q70CQ4	UBP31_HUMAN	reviewed	Ubiquitin carboxyl-terminal hydrolase 31 (EC 3.4.19.12) (Deubiquitinating enzyme 31) (Ubiquitin thioesterase 31) (Ubiquitin-specific-processing protease 31)	USP31 KIAA1203	Homo sapiens (Human)	1352
O95847	UCP4_HUMAN	reviewed	Mitochondrial uncoupling protein 4 (UCP 4) (Solute carrier family 25 member 27)	SLC25A27 UCP4 UNQ772/PRO1566	Homo sapiens (Human)	323
Q9P2H5	UBP35_HUMAN	reviewed	Ubiquitin carboxyl-terminal hydrolase 35 (EC 3.4.19.12) (Deubiquitinating enzyme 35) (Ubiquitin thioesterase 35) (Ubiquitin-specific-processing protease 35)	USP35 KIAA1372 USP34	Homo sapiens (Human)	1018
Q13107	UBP4_HUMAN	reviewed	Ubiquitin carboxyl-terminal hydrolase 4 (EC 3.4.19.12) (Deubiquitinating enzyme 4) (Ubiquitin thioesterase 4) (Ubiquitin-specific-processing protease 4) (Ubiquitous nuclear protein homolog)	USP4 UNP UNPH	Homo sapiens (Human)	963
Q70EL2	UBP45_HUMAN	reviewed	Ubiquitin carboxyl-terminal hydrolase 45 (EC 3.4.19.12) (Deubiquitinating enzyme 45) (Ubiquitin thioesterase 45) (Ubiquitin-specific-processing protease 45)	USP45	Homo sapiens (Human)	814
P37288	V1AR_HUMAN	reviewed	Vasopressin V1a receptor (V1aR) (AVPR V1a) (Antidiuretic hormone receptor 1a) (Vascular/hepatic-type arginine vasopressin receptor)	AVPR1A AVPR1	Homo sapiens (Human)	418
Q8N0U8	VKORL_HUMAN	reviewed	Vitamin K epoxide reductase complex subunit 1-like protein 1 (VKORC1-like protein 1) (EC 1.17.4.4)	VKORC1L1	Homo sapiens (Human)	176
P55060	XPO2_HUMAN	reviewed	Exportin-2 (Exp2) (Cellular apoptosis susceptibility protein) (Chromosome segregation 1-like protein) (Importin-alpha re-exporter)	CSE1L CAS XPO2	Homo sapiens (Human)	971
O00401	WASL_HUMAN	reviewed	Neural Wiskott-Aldrich syndrome protein (N-WASP)	WASL	Homo sapiens (Human)	505
Q9UHU1	YK039_HUMAN	reviewed	Putative uncharacterized protein PRO1716	PRO1716	Homo sapiens (Human)	43
Q9Y5A9	YTHD2_HUMAN	reviewed	YTH domain-containing family protein 2 (DF2) (CLL-associated antigen KW-14) (High-glucose-regulated protein 8) (Renal carcinoma antigen NY-REN-2)	YTHDF2 HGRG8	Homo sapiens (Human)	579
Q8WVZ1	ZDH19_HUMAN	reviewed	Palmitoyltransferase ZDHHC19 (EC 2.3.1.225) (Zinc finger DHHC domain-containing protein 19) (DHHC-19)	ZDHHC19	Homo sapiens (Human)	309
Q92670	ZN75C_HUMAN	reviewed	Putative zinc finger protein 75C (Zinc finger protein 75C pseudogene)	ZNF75CP ZNF75C	Homo sapiens (Human)	426
Q9C0D4	Z518B_HUMAN	reviewed	Zinc finger protein 518B	ZNF518B KIAA1729	Homo sapiens (Human)	1074
P0CJ78	ZN865_HUMAN	reviewed	Zinc finger protein 865	ZNF865	Homo sapiens (Human)	1059
Q9H869	YYAP1_HUMAN	reviewed	YY1-associated protein 1 (Hepatocellular carcinoma susceptibility protein) (Hepatocellular carcinoma-associated protein 2)	YY1AP1 HCCA2 YY1AP	Homo sapiens (Human)	796
Q96N77	ZN641_HUMAN	reviewed	Zinc finger protein 641	ZNF641	Homo sapiens (Human)	438
P35916	VGFR3_HUMAN	reviewed	Vascular endothelial growth factor receptor 3 (VEGFR-3) (EC 2.7.10.1) (Fms-like tyrosine kinase 4) (FLT-4) (Tyrosine-protein kinase receptor FLT4)	FLT4 VEGFR3	Homo sapiens (Human)	1363
Q8NHE4	VA0E2_HUMAN	reviewed	V-type proton ATPase subunit e 2 (V-ATPase subunit e 2) (Lysosomal 9 kDa H(+)-transporting ATPase V0 subunit e2) (Vacuolar proton pump subunit e 2)	ATP6V0E2 ATP6V0E2L C7orf32	Homo sapiens (Human)	81
O95231	VENTX_HUMAN	reviewed	Homeobox protein VENTX (VENT homeobox homolog) (VENT-like homeobox protein 2)	VENTX HPX42B VENTX2	Homo sapiens (Human)	258
A0A1B0GTU1	ZC11B_HUMAN	reviewed	Zinc finger CCCH domain-containing protein 11B	ZC3H11B ZC3HDC11B	Homo sapiens (Human)	805
P22309	UD11_HUMAN	reviewed	UDP-glucuronosyltransferase 1A1 (UGT1A1) (EC 2.4.1.17) (Bilirubin-specific UDPGT isozyme 1) (hUG-BR1) (UDP-glucuronosyltransferase 1-1) (UDPGT 1-1) (UGT1*1) (UGT1-01) (UGT1.1) (UDP-glucuronosyltransferase 1A isoform 1)	UGT1A1 GNT1 UGT1	Homo sapiens (Human)	533
Q9Y484	WIPI4_HUMAN	reviewed	WD repeat domain phosphoinositide-interacting protein 4 (WIPI-4) (WD repeat-containing protein 45)	WDR45 WDRX1 WDRXI4 WIPI4 JM5	Homo sapiens (Human)	360
Q96S55	WRIP1_HUMAN	reviewed	ATPase WRNIP1 (EC 3.6.1.-) (Werner helicase-interacting protein 1)	WRNIP1 WHIP	Homo sapiens (Human)	665
Q9NYH9	UTP6_HUMAN	reviewed	U3 small nucleolar RNA-associated protein 6 homolog (Hepatocellular carcinoma-associated antigen 66) (Multiple hat domains protein)	UTP6 C17orf40 HCA66 MHAT	Homo sapiens (Human)	597
P63125	VPK25_HUMAN	reviewed	Endogenous retrovirus group K member 25 Pro protein (HERV-K_11q22.1 provirus ancestral Pro protein) (EC 3.4.23.50) (Protease) (Proteinase) (PR)	ERVK-25	Homo sapiens (Human)	156
Q8TAG5	VTM2A_HUMAN	reviewed	V-set and transmembrane domain-containing protein 2A	VSTM2A VSTM2	Homo sapiens (Human)	236
P56705	WNT4_HUMAN	reviewed	Protein Wnt-4	WNT4 UNQ426/PRO864	Homo sapiens (Human)	351
O75083	WDR1_HUMAN	reviewed	WD repeat-containing protein 1 (Actin-interacting protein 1) (AIP1) (NORI-1)	WDR1	Homo sapiens (Human)	606
Q6P2D8	XRRA1_HUMAN	reviewed	X-ray radiation resistance-associated protein 1	XRRA1	Homo sapiens (Human)	792
Q5JTN6	WDR38_HUMAN	reviewed	WD repeat-containing protein 38	WDR38	Homo sapiens (Human)	314
Q9H0M0	WWP1_HUMAN	reviewed	NEDD4-like E3 ubiquitin-protein ligase WWP1 (EC 2.3.2.26) (Atrophin-1-interacting protein 5) (AIP5) (HECT-type E3 ubiquitin transferase WWP1) (TGIF-interacting ubiquitin ligase 1) (Tiul1) (WW domain-containing protein 1)	WWP1	Homo sapiens (Human)	922
Q8NEZ2	VP37A_HUMAN	reviewed	Vacuolar protein sorting-associated protein 37A (hVps37A) (ESCRT-I complex subunit VPS37A) (Hepatocellular carcinoma-related protein 1)	VPS37A HCRP1	Homo sapiens (Human)	397
O60281	ZN292_HUMAN	reviewed	Zinc finger protein 292	ZNF292 KIAA0530	Homo sapiens (Human)	2723
Q8N0Z9	VSI10_HUMAN	reviewed	V-set and immunoglobulin domain-containing protein 10	VSIG10	Homo sapiens (Human)	540
Q4G0F5	VP26B_HUMAN	reviewed	Vacuolar protein sorting-associated protein 26B (Vesicle protein sorting 26B)	VPS26B	Homo sapiens (Human)	336
Q7Z5U6	WDR53_HUMAN	reviewed	WD repeat-containing protein 53	WDR53	Homo sapiens (Human)	358
Q9UIA9	XPO7_HUMAN	reviewed	Exportin-7 (Exp7) (Ran-binding protein 16)	XPO7 KIAA0745 RANBP16	Homo sapiens (Human)	1087
Q96QU8	XPO6_HUMAN	reviewed	Exportin-6 (Exp6) (Ran-binding protein 20)	XPO6 KIAA0370 RANBP20	Homo sapiens (Human)	1125
[truncated: 20,203 more rows]

## Sheet: PPI (STRING database)
#node1	node2	node1_string_id	node2_string_id	neighborhood_on_chromosome	gene_fusion	phylogenetic_cooccurrence	homology	coexpression	experimentally_determined_interaction	database_annotated	automated_textmining	combined_score
[truncated: 4,626 more rows]

[truncated: 15 more sheets: GO(BP,Metascape database), GO(CC,Metascape database), GO(MF,Metascape database), KEGG(Metascape database), Figure 1A-1, Figure 1A-2, Figure 1B, Figure 2-1, Figure 2-2, Figure 4, Figure5A, Figure 5B-1, Figure 5B-2, Figure 6, Figure S2]
